# Supplementary material for: Super-resolution imaging of RAD51 and DMC1 in DNA repair foci reveals dynamic distribution patterns in meiotic prophase
Source: PLoS Genet. 2020 Jun 5;16(6):e1008595. doi: 10.1371/journal.pgen.1008595 (PMC7310863; doi:10.1371/journal.pgen.1008595)
Supplement: S1 Table — (XLSX) [file pgen.1008595.s006.xlsx]

## Sheet: WT
CELL_id	ROI_id	ROI_width	ROI_height	ROI_xmin	ROI_xmax	ROI_ymin	ROI_ymax	ROI_synapsis	CELL_stage	ROI_nclust_DMC1	ROI_nclust_RAD51	ROI_nclust (DnRn)	ROI_dist_D-R max	ROI_dist_D-R min	ROI_dist_D-R mean	ROI category
130628_002	1	605	605	6390	6995	17310	17915	TRUE	Pachytene	2	2	22	334.835	24.8852	213.105
130628_002	3	605	605	6060	6665	16500	17105	TRUE	Pachytene	0	2	2	319.882	299.293	309.587
130628_002	4	605	605	6000	6605	15570	16175	TRUE	Pachytene	2	1	21	244.883	56.035	150.459	complex
130628_002	5	605	605	6630	7235	14520	15125	TRUE	Pachytene	3	1	31	353.888	189.548	247.095	complex
130628_002	6	605	605	7200	7805	14520	15125	TRUE	Pachytene	1	2	12	328.152	110.063	219.108	D1R2 bridge
130628_002	7	605	605	6810	7415	13800	14405	TRUE	Pachytene	5	2	52	427.249	68.1246	200.726	D2R1 bridge
130628_002	8	605	605	7260	7865	13980	14585	TRUE	Pachytene	2	3	23	437.194	82.8745	239.077	D2R1 bridge
130628_002	10	605	605	8850	9455	13680	14285	TRUE	Pachytene	3	2	32	370.92	53.8767	207.836	D2R1 bridge
130628_002	12	605	605	9870	10475	14100	14705	TRUE	Pachytene	2	4	24	396.125	46.8534	202.271	paired
130628_002	14	605	605	10260	10865	14790	15395	TRUE	Pachytene	1	1	11	146.215	146.215	146.215	complex
130628_002	15	605	605	10410	11015	15300	15905	TRUE	Pachytene	1	1	11	117.505	117.505	117.505	simple
130628_002	16	605	605	11820	12425	20310	20915	TRUE	Pachytene	2	0	20	NA	NA	NA
130628_002	17	605	605	12270	12875	19950	20555	TRUE	Pachytene	2	0	20	217.464	88.1824	152.823
130628_002	18	605	605	12960	13565	19950	20555	TRUE	Pachytene	3	4	34	553.89	7.63932	252.346	paired
130628_002	19	605	605	13590	14195	19470	20075	TRUE	Pachytene	3	1	31	334.127	100.924	219.463	simple
130628_002	20	605	605	14010	14615	19320	19925	TRUE	Pachytene	1	1	11	69.3993	69.3993	69.3993	simple
130628_002	21	605	605	22140	22745	8040	8645	TRUE	Pachytene	2	2	22	492.244	208.898	344.517	complex
130628_002	22	605	605	23070	23675	8820	9425	TRUE	Pachytene	1	1	11	141.682	141.682	141.682	complex
130628_002	23	605	605	23400	24005	8220	8825	TRUE	Pachytene	2	1	21	295.913	163.065	229.489	complex
130628_002	24	605	605	24030	24635	9180	9785	TRUE	Pachytene	1	1	11	68.0548	68.0548	68.0548	complex
130628_002	25	605	605	24540	25145	10320	10925	TRUE	Pachytene	2	1	21	281.001	95.0879	188.044	complex
130628_002	26	605	605	30150	30755	9240	9845	TRUE	Pachytene	4	1	41	265.876	59.2582	176.547	D2R1 bridge
130628_002	27	605	605	29970	30575	9630	10235	TRUE	Pachytene	3	2	32	466.64	43.7542	236.917	D2R1 bridge
130628_002	28	605	605	31350	31955	11610	12215	TRUE	Pachytene	3	2	32	471.421	116.153	246.269	D2R1 bridge
130628_002	29	605	605	31950	32555	13800	14405	TRUE	Pachytene	1	3	13	301.289	39.6346	208.527	complex
130628_002	30	605	605	21330	21935	14370	14975	FALSE	Pachytene	2	2	22	318.365	95.3881	208.68	simple
130628_002	31	605	605	21660	22265	15360	15965	FALSE	Pachytene	0	2	2	506.853	259.81	383.332
130628_002	32	605	605	23820	24425	19080	19685	FALSE	Pachytene	4	2	42	478.233	37.1837	215.807	D2R1 bridge
130628_002	33	605	605	24240	24845	18480	19085	FALSE	Pachytene	3	3	33	550.949	95.7096	308.558	complex
130628_002	35	605	605	24720	25325	18510	19115	TRUE	Pachytene	4	3	43	471.232	136.217	262.919	D1R2 bridge
130628_002	36	605	605	25320	25925	18360	18965	TRUE	Pachytene	2	1	21	216.757	74.202	145.479	complex
130628_002	37	605	605	36300	36905	13020	13625	FALSE	Pachytene	3	2	32	535.748	116.142	270.502	D2R1 bridge
130628_002	38	605	605	36090	36695	13470	14075	FALSE	Pachytene	2	3	23	466.793	73.4418	238.158	D2R1 bridge
130628_002	39	605	605	35910	36515	13890	14495	FALSE	Pachytene	2	5	25	456.812	48.844	244.241	D1R2 bridge
130628_002	40	605	605	35400	36005	14310	14915	FALSE	Pachytene	0	1	1	NA	NA	NA
130628_002	41	605	605	35220	35825	15060	15665	FALSE	Pachytene	3	2	32	463.422	55.843	259.818	complex
130628_002	42	605	605	34980	35585	15360	15965	FALSE	Pachytene	5	3	53	566.649	24.4154	290.099	D2R1 bridge
130628_002	43	605	605	34350	34955	15960	16565	FALSE	Pachytene	0	1	1	179.996	179.996	179.996
130628_002	44	605	605	33990	34595	16740	17345	FALSE	Pachytene	1	1	11	105.27	105.27	105.27	complex
130628_002	45	605	605	33780	34385	17160	17765	FALSE	Pachytene	3	1	31	339.349	97.7017	211.763	D2R1 bridge
130628_002	47	605	605	35040	35645	18570	19175	FALSE	Pachytene	2	3	23	437.62	67.8666	244.993	paired
130628_002	48	605	605	36930	37535	19110	19715	FALSE	Pachytene	4	1	41	277.696	98.9032	190.404	D2R1 bridge
130628_002	49	605	605	37290	37895	18270	18875	TRUE	Pachytene	1	4	14	264.55	37.7162	188.229	D1R2 bridge
130628_002	50	605	605	34350	34955	24900	25505	TRUE	Pachytene	1	4	14	219.563	52.6771	148.294	simple
130628_002	51	605	605	33240	33845	26040	26645	TRUE	Pachytene	1	1	11	53.7782	53.7782	53.7782	complex
130628_002	52	605	605	32790	33395	26070	26675	TRUE	Pachytene	4	1	41	290.299	92.2706	185.783	D2R1 bridge
130628_002	53	605	605	35310	35915	28920	29525	TRUE	Pachytene	1	1	11	139.566	139.566	139.566	complex
130628_002	54	605	605	35940	36545	28800	29405	TRUE	Pachytene	3	1	31	337.168	42.1434	197.018	complex
130628_002	55	605	605	35850	36455	29280	29885	TRUE	Pachytene	2	3	23	304.971	66.2965	215.318	complex
130628_002	56	605	605	26640	27245	24450	25055	TRUE	Pachytene	0	1	1	164.109	164.109	164.109
130628_002	57	605	605	27330	27935	27600	28205	TRUE	Pachytene	1	1	11	101.114	101.114	101.114	complex
130628_002	58	605	605	27990	28595	27990	28595	TRUE	Pachytene	1	1	11	22.7478	22.7478	22.7478	complex
130628_002	59	605	605	25830	26435	29820	30425	TRUE	Pachytene	2	1	21	140.627	83.828	112.227	complex
130628_002	60	605	605	24960	25565	29640	30245	TRUE	Pachytene	1	3	13	277.479	26.1919	167.468	simple
130628_002	61	605	605	38550	39155	29910	30515	TRUE	Pachytene	4	2	42	365.255	37.3889	209.498	D2R1 bridge
130628_002	62	605	605	38400	39005	30930	31535	TRUE	Pachytene	1	3	13	259.627	138.236	203.58	complex
130628_002	63	605	605	38550	39155	33690	34295	TRUE	Pachytene	4	1	41	250.794	84.3966	134.175	D2R1 bridge
130628_002	65	605	605	37710	38315	35070	35675	TRUE	Pachytene	1	3	13	198.858	98.0354	161.699	simple
130628_002	66	605	605	37710	38315	35520	36125	TRUE	Pachytene	2	2	22	247.317	95.9086	176.034	separate
130628_002	67	605	605	37710	38315	36150	36755	TRUE	Pachytene	4	2	42	393.124	30.951	239.311	complex
130628_002	68	605	605	33030	33635	37140	37745	TRUE	Pachytene	4	1	41	274.582	44.373	185.004	complex
130628_002	69	605	605	32670	33275	36690	37295	TRUE	Pachytene	2	1	21	334.003	254.731	294.367	separate
130628_002	70	605	605	30000	30605	41250	41855	TRUE	Pachytene	1	1	11	82.591	82.591	82.591	complex
130628_002	71	605	605	29880	30485	39660	40265	TRUE	Pachytene	3	2	32	333.171	148.084	219.669	simple
130628_002	72	605	605	29430	30035	38850	39455	TRUE	Pachytene	5	1	51	324.466	92.6338	241.937	complex
130628_002	73	605	605	29100	29705	38550	39155	TRUE	Pachytene	2	1	21	136.265	120.521	128.393	D2R1 bridge
130628_002	74	605	605	28200	28805	38190	38795	TRUE	Pachytene	1	1	11	161.747	161.747	161.747	complex
130628_002	75	605	605	27810	28415	38490	39095	TRUE	Pachytene	3	1	31	318.131	119.962	220.225	simple
130628_002	76	605	605	27060	27665	38490	39095	TRUE	Pachytene	2	1	21	188.305	128.083	158.194	D2R1 bridge
130628_002	77	605	605	24660	25265	44040	44645	TRUE	Pachytene	5	1	51	238.335	107.345	185.615	complex
130628_002	78	605	605	24600	25205	43020	43625	TRUE	Pachytene	1	2	12	256.646	74.8722	165.759	simple
130628_002	79	605	605	23460	24065	43200	43805	TRUE	Pachytene	4	1	41	302.121	146.544	200.503	D2R1 bridge
130628_002	80	605	605	20820	21425	42930	43535	TRUE	Pachytene	3	1	31	305.154	164.699	225.955	D2R1 bridge
130628_002	81	605	605	22230	22835	37440	38045	TRUE	Pachytene	2	2	22	509.762	169.079	268.563	complex
130628_002	82	605	605	21660	22265	37320	37925	TRUE	Pachytene	2	1	21	208.344	181.331	194.837	simple
130628_002	83	605	605	21210	21815	36780	37385	TRUE	Pachytene	0	2	2	176.647	159.523	168.085
130628_002	84	605	605	19740	20345	36450	37055	TRUE	Pachytene	2	3	23	560.6	134.976	323.34	separate
130628_002	85	605	605	19200	19805	36570	37175	TRUE	Pachytene	2	3	23	319.613	47.2632	194.8	simple
130628_002	86	605	605	17610	18215	39120	39725	TRUE	Pachytene	2	1	21	146.975	74.2889	110.632	D2R1 bridge
130628_002	87	605	605	19020	19625	33570	34175	TRUE	Pachytene	1	2	12	417.645	289.447	353.546	separate
130628_002	88	605	605	17280	17885	34590	35195	TRUE	Pachytene	2	1	21	194.46	108.671	151.565	D2R1 bridge
130628_002	89	605	605	16380	16985	35430	36035	TRUE	Pachytene	2	1	21	128.151	20.2992	74.2253	D2R1 bridge
130628_002	91	605	605	7680	8285	32790	33395	TRUE	Pachytene	3	0	30	413.908	32.4002	193.88
130628_002	92	605	605	7230	7835	32550	33155	TRUE	Pachytene	4	1	41	364.892	109.558	249.021	complex
130628_002	93	605	605	6780	7385	31920	32525	TRUE	Pachytene	5	1	51	413.425	56.6725	215.209	D2R1 bridge
130628_002	95	605	605	6270	6875	31350	31955	TRUE	Pachytene	0	2	2	364.703	60.0675	212.385
130628_002	96	605	605	5850	6455	31200	31805	TRUE	Pachytene	3	2	32	331.597	25.147	173.636	paired
130628_002	97	605	605	9990	10595	26430	27035	TRUE	Pachytene	1	1	11	197.219	197.219	197.219	complex
130628_002	98	605	605	10650	11255	26490	27095	TRUE	Pachytene	2	2	22	485.985	28.5371	267.772	complex
130628_002	99	605	605	12900	13505	25380	25985	TRUE	Pachytene	4	3	43	559.199	58.8084	346.045	simple
130628_002	100	605	605	13620	14225	26850	27455	TRUE	Pachytene	1	1	11	270.523	270.523	270.523	separate
130628_002	101	605	605	13530	14135	27420	28025	TRUE	Pachytene	4	1	41	301.675	110.946	213.246	D2R1 bridge
130628_003	1	605	605	11850	12455	19170	19775	TRUE	Early Zygotene	2	1	21	239.747	52.5889	146.168	simple
130628_003	2	605	605	11310	11915	19050	19655	TRUE	Early Zygotene	3	0	30	293.331	70.3081	180.329
130628_003	3	605	605	11010	11615	18840	19445	TRUE	Early Zygotene	1	1	11	402.904	402.904	402.904	separate
130628_003	4	605	605	10890	11495	20130	20735	FALSE	Early Zygotene	3	1	31	283.97	122.657	219.209	complex
130628_003	5	605	605	9960	10565	19260	19865	FALSE	Early Zygotene	2	0	20	NA	NA	NA
130628_003	6	605	605	9450	10055	19320	19925	FALSE	Early Zygotene	5	1	51	307.86	65.3387	198.225	simple
130628_003	7	605	605	8970	9575	21060	21665	FALSE	Early Zygotene	2	1	21	252.23	66.4224	159.326	simple
130628_003	8	605	605	8670	9275	21510	22115	FALSE	Early Zygotene	1	1	11	41.7061	41.7061	41.7061	simple
130628_003	9	605	605	8820	9425	22650	23255	FALSE	Early Zygotene	1	0	10	52.7085	52.7085	52.7085
130628_003	11	605	605	9240	9845	22860	23465	FALSE	Early Zygotene	1	2	12	162.623	17.6966	90.16	D1R2 bridge
130628_003	12	605	605	10050	10655	23070	23675	FALSE	Early Zygotene	1	2	12	130.835	48.8235	89.8294	D1R2 bridge
130628_003	13	605	605	10800	11405	22740	23345	FALSE	Early Zygotene	2	1	21	262.112	122.944	192.528	complex
130628_003	14	605	605	11160	11765	22320	22925	FALSE	Early Zygotene	1	0	10	125.82	125.82	125.82
130628_003	15	605	605	9240	9845	23730	24335	FALSE	Early Zygotene	3	1	31	264.908	37.5724	174.712	simple
130628_003	17	605	605	9690	10295	23880	24485	TRUE	Early Zygotene	4	0	40	291.859	78.8406	230.211
130628_003	20	605	605	9710	10315	24565	25170	FALSE	Early Zygotene	4	1	41	259.418	68.5846	187.25	simple
130628_003	21	605	605	10020	10625	24780	25385	FALSE	Early Zygotene	2	1	21	243.293	62.1325	152.713	simple
130628_003	22	605	605	9150	9755	24900	25505	FALSE	Early Zygotene	4	1	41	329.854	85.0752	205.537	complex
130628_003	23	605	605	9480	10085	25440	26045	FALSE	Early Zygotene	2	2	22	266.093	80.9181	165.387	D1R2 bridge
130628_003	24	605	605	10050	10655	26550	27155	FALSE	Early Zygotene	1	1	11	52.5586	52.5586	52.5586	simple
130628_003	25	605	605	9690	10295	27270	27875	FALSE	Early Zygotene	2	1	21	302.09	22.2137	162.152	complex
130628_003	26	605	605	10530	11135	27360	27965	TRUE	Early Zygotene	1	2	12	148.06	29.038	88.5489	D1R2 bridge
130628_003	28	605	605	11100	11705	25020	25625	FALSE	Early Zygotene	2	1	21	216.526	122.53	169.528	separate
130628_003	30	605	605	11550	12155	25500	26105	FALSE	Early Zygotene	2	2	22	383.905	17.8276	222.52	simple
130628_003	31	605	605	11160	11765	25620	26225	FALSE	Early Zygotene	1	3	13	281.376	30.2741	177.656	simple
130628_003	32	605	605	11610	12215	25920	26525	FALSE	Early Zygotene	3	1	31	238.832	33.1072	167.745	simple
130628_003	34	605	605	12240	12845	26790	27395	FALSE	Early Zygotene	1	1	11	18.3388	18.3388	18.3388	simple
130628_003	35	605	605	12930	13535	27630	28235	FALSE	Early Zygotene	2	2	22	231.375	8.22811	117.287	paired
130628_003	37	605	605	17160	17765	27390	27995	FALSE	Early Zygotene	1	2	12	95.8065	85.9906	90.8986	D1R2 bridge
130628_003	38	605	605	16530	17135	27030	27635	FALSE	Early Zygotene	1	1	11	114.383	114.383	114.383	complex
130628_003	40	605	605	14940	15545	26040	26645	TRUE	Early Zygotene	1	1	11	108.19	108.19	108.19	complex
130628_003	41	605	605	14760	15365	25680	26285	TRUE	Early Zygotene	2	2	22	436.222	77.0291	272.768	complex
130628_003	42	605	605	14310	14915	25350	25955	TRUE	Early Zygotene	3	1	31	257.867	17.7439	136.187	simple
130628_003	43	605	605	14160	14765	24840	25445	TRUE	Early Zygotene	1	1	11	21.9116	21.9116	21.9116	simple
130628_003	44	605	605	13620	14225	24630	25235	TRUE	Early Zygotene	2	1	21	244.14	51.2308	147.685	simple
130628_003	45	605	605	12870	13475	23700	24305	FALSE	Early Zygotene	1	1	11	16.7082	16.7082	16.7082	simple
130628_003	46	605	605	16770	17375	21030	21635	TRUE	Early Zygotene	1	1	11	48.3604	48.3604	48.3604	separate
130628_003	47	605	605	16170	16775	20700	21305	FALSE	Early Zygotene	1	1	11	296.686	296.686	296.686	separate
130628_003	48	605	605	15630	16235	20310	20915	FALSE	Early Zygotene	2	1	21	224.683	75.2162	149.95	simple
130628_003	49	605	605	16110	16715	19740	20345	FALSE	Early Zygotene	2	1	21	264.085	69.1772	166.631	complex
130628_003	50	605	605	14580	15185	20940	21545	FALSE	Early Zygotene	2	1	21	218.94	75.9663	147.453	simple
130628_003	51	605	605	14550	15155	20370	20975	FALSE	Early Zygotene	1	1	11	47.2651	47.2651	47.2651	simple
130628_003	52	605	605	15000	15605	19770	20375	FALSE	Early Zygotene	2	1	21	306.528	45.1334	175.831	complex
130628_003	54	605	605	15420	16025	18690	19295	FALSE	Early Zygotene	2	0	20	193.069	34.1694	113.619
130628_003	55	605	605	15600	16205	18270	18875	FALSE	Early Zygotene	2	0	20	166.46	130.586	148.523
130628_003	57	605	605	16200	16805	17160	17765	TRUE	Early Zygotene	1	0	10	52.8503	52.8503	52.8503
130628_003	59	605	605	17580	18185	15390	15995	TRUE	Early Zygotene	2	1	21	228.384	53.7147	141.049	D2R1 bridge
130628_003	61	605	605	17970	18575	14250	14855	FALSE	Early Zygotene	3	1	31	349.73	40.123	230.667	simple
130628_003	62	605	605	18390	18995	14100	14705	FALSE	Early Zygotene	1	2	12	232.55	101.061	166.806	complex
130628_003	63	605	605	18480	19085	13560	14165	FALSE	Early Zygotene	3	0	30	NA	NA	NA
130628_003	64	605	605	18750	19355	13920	14525	FALSE	Early Zygotene	1	2	12	140.335	29.4924	84.9137	simple
130628_003	65	605	605	20130	20735	17340	17945	FALSE	Early Zygotene	1	1	11	67.0546	67.0546	67.0546	complex
130628_003	66	605	605	20400	21005	15990	16595	FALSE	Early Zygotene	2	1	21	308.741	32.1599	170.45	complex
130628_003	67	605	605	20880	21485	16740	17345	FALSE	Early Zygotene	2	1	21	168.589	48.138	108.363	complex
130628_003	68	605	605	21060	21665	17310	17915	FALSE	Early Zygotene	1	0	10	122.361	122.361	122.361
130628_003	69	605	605	22170	22775	18210	18815	TRUE	Early Zygotene	1	1	11	177.139	177.139	177.139	separate
130628_003	70	605	605	23520	24125	18720	19325	TRUE	Early Zygotene	2	2	22	185.662	65.2373	126.325	paired
130628_003	71	605	605	24660	25265	19980	20585	FALSE	Early Zygotene	3	2	32	309.566	146.844	202.183	D2R1 bridge
130628_003	72	605	605	26220	26825	18660	19265	FALSE	Early Zygotene	1	0	10	65.7939	65.7939	65.7939
130628_003	73	605	605	26730	27335	18870	19475	FALSE	Early Zygotene	3	1	31	348.81	73.4997	221.219	complex
130628_003	74	605	605	27000	27605	18600	19205	FALSE	Early Zygotene	2	2	22	457.583	29.4923	241.863
130628_003	75	605	605	27210	27815	18180	18785	FALSE	Early Zygotene	1	2	12	128.091	17.2565	72.6737	D1R2 bridge
130628_003	76	605	605	27660	28265	17610	18215	TRUE	Early Zygotene	1	1	11	81.9702	81.9702	81.9702	complex
130628_003	77	605	605	28860	29465	17490	18095	TRUE	Early Zygotene	1	1	11	31.8083	31.8083	31.8083	simple
130628_003	78	605	605	29160	29765	16590	17195	TRUE	Early Zygotene	2	1	21	267.519	31.7116	149.615	simple
130628_003	79	605	605	27090	27695	16560	17165	FALSE	Early Zygotene	3	1	31	286.801	55.7236	187.685	simple
130628_003	80	605	605	29250	29855	14910	15515	FALSE	Early Zygotene	3	1	31	313.323	49.3305	181.82	complex
130628_003	81	605	605	31320	31925	14520	15125	FALSE	Early Zygotene	2	1	21	147.706	127.854	137.78	D2R1 bridge
130628_003	83	605	605	31620	32225	15120	15725	FALSE	Early Zygotene	1	0	10	83.4008	83.4008	83.4008
130628_003	84	605	605	33570	34175	17310	17915	TRUE	Early Zygotene	1	3	13	239.905	23.3296	156.122	simple
130628_003	86	605	605	33960	34565	18390	18995	TRUE	Early Zygotene	1	1	11	97.7591	97.7591	97.7591	complex
130628_003	87	605	605	33420	34025	19350	19955	FALSE	Early Zygotene	2	1	21	127.316	112.044	119.68	D2R1 bridge
130628_003	88	605	605	33360	33965	20190	20795	FALSE	Early Zygotene	1	1	11	36.2661	36.2661	36.2661	simple
130628_003	89	605	605	32970	33575	21330	21935	FALSE	Early Zygotene	3	3	33	502.29	21.6947	238.965	paired
130628_003	91	605	605	33780	34385	15090	15695	FALSE	Early Zygotene	1	1	11	39.6207	39.6207	39.6207	simple
130628_003	92	605	605	34560	35165	14790	15395	TRUE	Early Zygotene	6	1	61	269.255	98.2237	187.874	separate
130628_003	93	605	605	35100	35705	14730	15335	TRUE	Early Zygotene	5	1	51	290.256	41.8512	193.241	simple
130628_003	94	605	605	35460	36065	15780	16385	TRUE	Early Zygotene	2	1	21	256.806	235.125	245.966	separate
130628_003	96	605	605	29940	30545	22380	22985	FALSE	Early Zygotene	1	1	11	40.7175	40.7175	40.7175	complex
130628_003	97	605	605	29040	29645	22470	23075	FALSE	Early Zygotene	3	1	31	288.061	64.8394	188.607	complex
130628_003	98	605	605	28260	28865	23430	24035	FALSE	Early Zygotene	3	3	33	425.94	67.2486	251.171	simple
130628_003	99	605	605	28950	29555	23880	24485	FALSE	Early Zygotene	4	1	41	339.101	21.8698	226.321	complex
130628_003	100	605	605	26460	27065	23730	24335	FALSE	Early Zygotene	1	1	11	39.5373	39.5373	39.5373	complex
130628_003	101	605	605	26790	27395	22320	22925	FALSE	Early Zygotene	1	1	11	24.1767	24.1767	24.1767	complex
130628_003	102	605	605	22530	23135	21450	22055	FALSE	Early Zygotene	1	1	11	65.5167	65.5167	65.5167	simple
130628_003	103	605	605	22350	22955	23730	24335	FALSE	Early Zygotene	1	1	11	40.9991	40.9991	40.9991	complex
130628_003	104	605	605	22710	23315	24570	25175	FALSE	Early Zygotene	1	1	11	112.449	112.449	112.449	complex
130628_003	105	605	605	22650	23255	25530	26135	FALSE	Early Zygotene	2	1	21	179.787	144.482	162.134	complex
130628_003	107	605	605	22710	23315	25950	26555	FALSE	Early Zygotene	3	4	34	378.034	14.2464	227.385	paired
130628_003	108	605	605	21390	21995	20310	20915	TRUE	Early Zygotene	2	1	21	282.774	4.68694	143.731	simple
130628_003	109	605	605	21900	22505	22110	22715	TRUE	Early Zygotene	1	1	11	19.7642	19.7642	19.7642	complex
130628_003	110	605	605	21450	22055	22920	23525	TRUE	Early Zygotene	3	1	31	181.215	4.5512	109.817	simple
130628_003	111	605	605	20430	21035	23640	24245	FALSE	Early Zygotene	2	2	22	450.495	61.9178	262.442	complex
130628_003	113	605	605	20790	21395	24450	25055	FALSE	Early Zygotene	2	3	23	374.863	85.7235	192.966	D1R2 bridge
130628_003	114	605	605	19830	20435	24510	25115	FALSE	Early Zygotene	1	0	10	17.6765	17.6765	17.6765
130628_003	115	605	605	18600	19205	21990	22595	TRUE	Early Zygotene	4	1	41	250.658	50.7757	164.808	simple
130628_003	116	605	605	19020	19625	23490	24095	TRUE	Early Zygotene	2	1	21	202.146	97.6565	149.901	separate
130628_003	117	605	605	19770	20375	25110	25715	TRUE	Early Zygotene	2	0	20	260.199	17.7433	138.971
130628_003	118	605	605	20040	20645	25770	26375	TRUE	Early Zygotene	1	1	11	223.576	223.576	223.576	separate
130628_003	119	605	605	20190	20795	26700	27305	TRUE	Early Zygotene	2	1	21	142.669	76.0625	109.366	simple
130628_003	120	605	605	20430	21035	27330	27935	FALSE	Early Zygotene	4	1	41	273.223	16.1121	203.471	simple
130628_003	121	605	605	19860	20465	27510	28115	FALSE	Early Zygotene	2	1	21	235.279	68.206	151.742	complex
130628_003	122	605	605	19620	20225	27780	28385	FALSE	Early Zygotene	2	1	21	252.815	195.255	224.035	separate
130628_003	123	605	605	20820	21425	28410	29015	FALSE	Early Zygotene	4	1	41	224.503	60.8102	166.422	complex
130628_003	124	605	605	18690	19295	30420	31025	TRUE	Early Zygotene	1	1	11	34.9488	34.9488	34.9488	simple
130628_003	125	605	605	18480	19085	30825	31430	FALSE	Early Zygotene	4	1	41	525.946	159.07	364.262	separate
130628_003	126	605	605	19440	20045	29220	29825	FALSE	Early Zygotene	1	2	12	80.6104	72.5557	76.5831	D1R2 bridge
130628_003	127	605	605	19800	20405	29190	29795	FALSE	Early Zygotene	2	1	21	261.187	148.079	204.633	separate
130628_003	128	605	605	19890	20495	29670	30275	FALSE	Early Zygotene	2	1	21	228.979	54.8069	141.893	simple
130628_003	129	605	605	20220	20825	29970	30575	FALSE	Early Zygotene	3	1	31	112.92	106.726	109.949	separate
130628_003	130	605	605	20610	21215	29910	30515	FALSE	Early Zygotene	2	0	20	156.851	72.9344	114.893
130628_003	131	605	605	20910	21515	30180	30785	FALSE	Early Zygotene	3	2	32	412.107	87.8134	218.363	D1R2 bridge
130628_003	132	605	605	20670	21275	29220	29825	FALSE	Early Zygotene	1	2	12	319.971	20.108	170.039	complex
130628_003	133	605	605	21210	21815	29310	29915	FALSE	Early Zygotene	1	2	12	297.737	92.1491	194.943	complex
130628_003	135	605	605	21540	22145	29700	30305	FALSE	Early Zygotene	2	2	22	298.206	39.9923	159.915	simple
130628_003	136	605	605	22710	23315	28140	28745	TRUE	Early Zygotene	2	1	21	316.854	47.469	182.162	simple
130628_003	137	605	605	23430	24035	27720	28325	FALSE	Early Zygotene	2	1	21	229.711	41.3539	135.532	complex
130628_003	138	605	605	23940	24545	27150	27755	FALSE	Early Zygotene	3	1	31	362.538	8.29479	206.478	complex
130628_003	139	605	605	19950	20555	31110	31715	FALSE	Early Zygotene	1	1	11	125.512	125.512	125.512	complex
130628_003	141	605	605	19320	19925	31650	32255	FALSE	Early Zygotene	2	1	21	287.841	34.2677	161.054	complex
130628_003	142	605	605	18480	19085	31920	32525	FALSE	Early Zygotene	1	2	12	205.655	135.88	170.768	D1R2 bridge
130628_003	143	605	605	17070	17675	31260	31865	FALSE	Early Zygotene	2	1	21	216.037	49.2586	132.648	simple
130628_003	144	605	605	19860	20465	31890	32495	FALSE	Early Zygotene	2	1	21	317.325	31.4462	174.386	simple
130628_003	145	605	605	20610	21215	32100	32705	FALSE	Early Zygotene	2	2	22	284.414	32.5051	193.225	simple
130628_003	146	605	605	21360	21965	32070	32675	FALSE	Early Zygotene	1	1	11	28.5869	28.5869	28.5869	simple
130628_003	147	605	605	21870	22475	32040	32645	FALSE	Early Zygotene	1	2	12	219.702	25.6786	122.69	simple
130628_003	148	605	605	22800	23405	31560	32165	FALSE	Early Zygotene	0	1	1	169.413	169.413	169.413
130628_003	149	605	605	24150	24755	31170	31775	FALSE	Early Zygotene	1	1	11	52.3669	52.3669	52.3669	complex
130628_003	150	605	605	24780	25385	30780	31385	FALSE	Early Zygotene	1	2	12	233.475	54.4469	143.961	complex
130628_003	152	605	605	22470	23075	32580	33185	FALSE	Early Zygotene	4	1	41	305.945	88.1821	170.893	separate
130628_003	153	605	605	22050	22655	31530	32135	FALSE	Early Zygotene	2	1	21	290.714	38.129	164.421	simple
130628_003	154	605	605	21810	22415	30450	31055	FALSE	Early Zygotene	1	1	11	6.7043	6.7043	6.7043	complex
130628_003	155	605	605	22530	23135	30420	31025	FALSE	Early Zygotene	3	1	31	329.724	84.7173	200.615	complex
130628_003	156	605	605	23040	23645	30570	31175	FALSE	Early Zygotene	3	1	31	277.463	73.824	191.613	simple
130628_003	157	605	605	25650	26255	26100	26705	FALSE	Early Zygotene	2	0	20	181.713	179.471	180.592
130628_003	158	605	605	27030	27635	26370	26975	FALSE	Early Zygotene	1	2	12	265.788	54.6586	160.223	simple
130628_003	159	605	605	27750	28355	26430	27035	FALSE	Early Zygotene	1	0	10	402.09	402.09	402.09
130628_003	160	605	605	28380	28985	26670	27275	FALSE	Early Zygotene	0	2	2	NA	NA	NA
130628_003	161	605	605	30030	30635	27060	27665	FALSE	Early Zygotene	2	1	21	317.861	9.9769	163.919	complex
130628_003	162	605	605	31470	32075	25770	26375	FALSE	Early Zygotene	3	1	31	286.662	51.0863	187.246	complex
130628_003	163	605	605	32070	32675	27060	27665	FALSE	Early Zygotene	1	1	11	23.8313	23.8313	23.8313	simple
130628_003	164	605	605	34350	34955	26820	27425	FALSE	Early Zygotene	1	1	11	36.3281	36.3281	36.3281	simple
130628_003	165	605	605	35130	35735	26460	27065	FALSE	Early Zygotene	2	1	21	265.305	70.1732	167.739	simple
130628_003	166	605	605	36210	36815	26490	27095	FALSE	Early Zygotene	1	1	11	94.9753	94.9753	94.9753	simple
130628_003	167	605	605	36840	37445	26910	27515	FALSE	Early Zygotene	1	1	11	60.6413	60.6413	60.6413	complex
130628_003	168	605	605	36900	37505	27570	28175	FALSE	Early Zygotene	1	0	10	NA	NA	NA
130628_003	169	605	605	36690	37295	28050	28655	FALSE	Early Zygotene	1	1	11	61.4821	61.4821	61.4821	complex
130628_003	170	605	605	35880	36485	28260	28865	FALSE	Early Zygotene	2	1	21	158.131	34.4994	96.3151	complex
130628_003	171	605	605	31830	32435	24750	25355	TRUE	Early Zygotene	4	1	41	381.896	38.5924	205.922	simple
130628_003	172	605	605	41250	41855	20070	20675	TRUE	Early Zygotene	2	2	22	218.062	42.92	129.949	paired
130628_003	174	605	605	41310	41915	21090	21695	TRUE	Early Zygotene	2	1	21	198.831	157.277	178.054	complex
130628_003	175	605	605	41280	41885	21660	22265	TRUE	Early Zygotene	4	1	41	300.961	61.0584	207.673	simple
130628_003	177	605	605	40710	41315	22620	23225	TRUE	Early Zygotene	2	1	21	346.852	120.777	233.814	simple
130628_003	178	605	605	39510	40115	24180	24785	TRUE	Early Zygotene	3	1	31	250.445	16.4776	146.455	simple
130628_003	179	605	605	39240	39845	25290	25895	TRUE	Early Zygotene	1	2	12	162.441	30.007	96.2238	complex
130628_003	180	605	605	39300	39905	26340	26945	FALSE	Early Zygotene	1	1	11	55.8527	55.8527	55.8527	simple
130628_003	181	605	605	39720	40325	26130	26735	FALSE	Early Zygotene	3	2	32	399.873	76.5534	237.06	complex
130628_003	182	605	605	40560	41165	26070	26675	FALSE	Early Zygotene	3	1	31	322.591	77.4231	207.719	simple
130628_003	183	605	605	40110	40715	33420	34025	FALSE	Early Zygotene	2	2	22	335.419	49.8642	181.044	D1R2 bridge
130628_003	185	605	605	39090	39695	33240	33845	FALSE	Early Zygotene	2	1	21	256.875	26.0607	141.468	simple
130628_003	186	605	605	36150	36755	33240	33845	FALSE	Early Zygotene	2	1	21	208.594	32.6668	120.63	simple
130628_003	187	605	605	35490	36095	33090	33695	FALSE	Early Zygotene	1	1	11	81.551	81.551	81.551	complex
130628_003	188	605	605	38130	38735	34320	34925	FALSE	Early Zygotene	2	1	21	95.6761	81.5208	88.5985	D2R1 bridge
130628_003	189	605	605	38220	38825	34710	35315	FALSE	Early Zygotene	2	3	23	336.19	51.7769	199.177	paired
130628_003	191	605	605	37860	38465	35430	36035	FALSE	Early Zygotene	3	3	33	378.35	79.1526	225.22	D1R2 bridge
130628_003	192	605	605	36660	37265	36600	37205	FALSE	Early Zygotene	1	1	11	31.2019	31.2019	31.2019	simple
130628_003	194	605	605	35730	36335	37200	37805	FALSE	Early Zygotene	1	1	11	65.8074	65.8074	65.8074	simple
130628_003	195	605	605	34920	35525	37740	38345	FALSE	Early Zygotene	4	1	41	290.127	85.452	212.013	complex
130628_003	196	605	605	34230	34835	37890	38495	FALSE	Early Zygotene	1	1	11	33.6993	33.6993	33.6993	simple
130628_003	197	605	605	33060	33665	37740	38345	FALSE	Early Zygotene	3	1	31	225.068	35.2652	153.14	complex
130628_003	198	605	605	31800	32405	38310	38915	FALSE	Early Zygotene	2	1	21	228.749	19.7511	124.25	simple
130628_003	199	605	605	29910	30515	30960	31565	TRUE	Early Zygotene	1	2	12	211.783	89.2859	150.534	simple
130628_003	200	605	605	28350	28955	32460	33065	TRUE	Early Zygotene	1	1	11	109.93	109.93	109.93	complex
130628_003	201	605	605	27930	28535	32970	33575	TRUE	Early Zygotene	1	1	11	229.502	229.502	229.502	separate
130628_003	203	605	605	28860	29465	33570	34175	FALSE	Early Zygotene	2	1	21	274.788	52.6274	163.708	simple
130628_003	204	605	605	27510	28115	33450	34055	FALSE	Early Zygotene	1	1	11	85.5133	85.5133	85.5133	simple
130628_003	206	605	605	27870	28475	35520	36125	FALSE	Early Zygotene	2	1	21	284.699	41.183	162.941	simple
130628_003	207	605	605	27210	27815	35400	36005	FALSE	Early Zygotene	2	2	22	514.969	23.7975	270.456	complex
130628_003	208	605	605	26220	26825	34950	35555	FALSE	Early Zygotene	1	2	12	246.971	84.6302	165.8	D1R2 bridge
130628_003	210	605	605	25650	26255	35130	35735	FALSE	Early Zygotene	1	2	12	195.733	120.487	158.11	complex
130628_003	211	605	605	25410	26015	34800	35405	FALSE	Early Zygotene	2	0	20	NA	NA	NA
130628_003	212	605	605	24750	25355	34590	35195	FALSE	Early Zygotene	2	2	22	234.43	68.5375	148.441	simple
130628_003	213	605	605	23730	24335	34890	35495	TRUE	Early Zygotene	1	1	11	56.3919	56.3919	56.3919	simple
130628_003	214	605	605	25290	25895	34200	34805	FALSE	Early Zygotene	1	1	11	104.397	104.397	104.397	complex
130628_003	215	605	605	26070	26675	36390	36995	FALSE	Early Zygotene	2	1	21	315.375	14.6806	165.028	complex
130628_003	216	605	605	26370	26975	37350	37955	FALSE	Early Zygotene	2	2	22	336.327	218.511	270.662	separate
130628_003	217	605	605	27600	28205	38460	39065	FALSE	Early Zygotene	1	1	11	63.8085	63.8085	63.8085	simple
130628_003	218	605	605	28680	29285	39780	40385	FALSE	Early Zygotene	2	1	21	278.252	53.7711	166.012	complex
130628_003	219	605	605	30030	30635	41040	41645	TRUE	Early Zygotene	2	2	22	227.464	66.5599	125.988	simple
130628_003	220	605	605	30330	30935	41520	42125	TRUE	Early Zygotene	2	2	22	476.892	136.215	327.646	complex
130628_003	221	605	605	30540	31145	42180	42785	TRUE	Early Zygotene	1	1	11	28.7865	28.7865	28.7865	simple
130628_003	222	605	605	27930	28535	44160	44765	FALSE	Early Zygotene	2	0	20	NA	NA	NA
130628_003	223	605	605	27600	28205	43950	44555	FALSE	Early Zygotene	1	0	10	174.585	174.585	174.585
130628_003	224	605	605	25680	26285	43800	44405	TRUE	Early Zygotene	2	1	21	220.623	94.8196	157.721	complex
130628_003	225	605	605	25020	25625	43170	43775	FALSE	Early Zygotene	3	1	31	183.096	22.7315	126.712	complex
130628_003	226	605	605	25680	26285	42690	43295	FALSE	Early Zygotene	3	2	32	360.021	93.0985	225.972	complex
130628_003	228	605	605	25770	26375	41250	41855	FALSE	Early Zygotene	2	2	22	469.67	106.463	261.153	simple
130628_003	229	605	605	26730	27335	40230	40835	FALSE	Early Zygotene	1	0	10	NA	NA	NA
130628_003	230	605	605	27120	27725	40290	40895	FALSE	Early Zygotene	1	1	11	49.5989	49.5989	49.5989	simple
130628_003	231	605	605	27360	27965	39900	40505	FALSE	Early Zygotene	1	0	10	NA	NA	NA
130628_003	232	605	605	24960	25565	37680	38285	TRUE	Early Zygotene	0	2	2	214.588	119.104	166.846
130628_003	234	605	605	24810	25415	37140	37745	FALSE	Early Zygotene	2	0	20	NA	NA	NA
130628_003	235	605	605	21450	22055	37920	38525	FALSE	Early Zygotene	3	1	31	297.532	31.9628	186.326	simple
130628_003	237	605	605	20490	21095	37620	38225	FALSE	Early Zygotene	3	1	31	477.883	279.55	360.512	separate
130628_003	238	605	605	20040	20645	38010	38615	FALSE	Early Zygotene	3	1	31	284.485	28.2818	195.005	simple
130628_003	239	605	605	19740	20345	37080	37685	FALSE	Early Zygotene	3	2	32	463.814	42.9316	228.821	simple
130628_003	240	605	605	19380	19985	36870	37475	FALSE	Early Zygotene	3	2	32	511.002	158.637	322.822	separate
130628_003	241	605	605	18840	19445	37920	38525	FALSE	Early Zygotene	3	1	31	250.116	74.8821	155.783	simple
130628_003	242	605	605	18360	18965	38580	39185	FALSE	Early Zygotene	3	1	31	203.714	79.221	159.428	simple
130628_003	243	605	605	18150	18755	39030	39635	FALSE	Early Zygotene	4	1	41	328.263	90.579	203.287	complex
130628_003	244	605	605	17790	18395	39360	39965	FALSE	Early Zygotene	2	2	22	460.312	42.1597	261.066	complex
130628_003	245	605	605	17340	17945	40170	40775	FALSE	Early Zygotene	4	2	42	464.259	26.4947	196.33	paired
130628_003	247	605	605	16710	17315	40380	40985	FALSE	Early Zygotene	2	1	21	145.571	76.8547	111.213	D2R1 bridge
130628_003	248	605	605	17520	18125	38160	38765	FALSE	Early Zygotene	2	1	21	287.564	52.1653	169.865	complex
130628_003	249	605	605	16830	17435	38040	38645	FALSE	Early Zygotene	2	1	21	284.161	58.5521	171.357	simple
130628_003	250	605	605	16080	16685	37140	37745	FALSE	Early Zygotene	1	2	12	140.959	55.9875	98.4735	simple
130628_003	251	605	605	15750	16355	36690	37295	FALSE	Early Zygotene	1	1	11	59.6329	59.6329	59.6329	complex
130628_003	252	605	605	15300	15905	35970	36575	FALSE	Early Zygotene	3	0	30	341.383	88.6786	214.452
130628_003	253	605	605	14880	15485	35640	36245	FALSE	Early Zygotene	1	2	12	224.424	48.8181	136.621	simple
130628_003	254	605	605	14400	15005	34860	35465	FALSE	Early Zygotene	1	1	11	32.7926	32.7926	32.7926	complex
130628_003	255	605	605	13860	14465	34530	35135	FALSE	Early Zygotene	2	1	21	137.811	56.1925	97.0017	simple
130628_003	256	605	605	14430	15035	34320	34925	FALSE	Early Zygotene	2	0	20	220.828	45.0808	132.954
130628_003	257	605	605	15270	15875	34170	34775	FALSE	Early Zygotene	1	0	10	NA	NA	NA
130628_003	258	605	605	15840	16445	33720	34325	FALSE	Early Zygotene	1	2	12	165.935	74.1416	120.038	complex
130628_003	259	605	605	20100	20705	34800	35405	TRUE	Early Zygotene	4	1	41	352.927	65.5898	235.323	simple
130628_003	260	605	605	19140	19745	34770	35375	TRUE	Early Zygotene	2	0	20	NA	NA	NA
130628_003	261	605	605	19020	19625	34110	34715	TRUE	Early Zygotene	2	1	21	323.367	66.8619	195.115	simple
130628_003	262	605	605	19140	19745	33630	34235	TRUE	Early Zygotene	1	0	10	NA	NA	NA
130628_003	263	605	605	14400	15005	38220	38825	FALSE	Early Zygotene	0	3	3	344.461	234.629	271.654
130628_003	268	605	605	11910	12515	39510	40115	FALSE	Early Zygotene	1	1	11	278.429	278.429	278.429	separate
130628_005	1	605	605	9125	9730	8070	8675	TRUE	Late Zygotene	1	1	11	40.5151	40.5151	40.5151	complex
130628_005	2	605	605	9575	10180	8040	8645	TRUE	Late Zygotene	1	1	11	22.8614	22.8614	22.8614	simple
130628_005	3	605	605	10145	10750	8160	8765	TRUE	Late Zygotene	3	1	31	354.664	119.008	199.033	D2R1 bridge
130628_005	4	605	605	11105	11710	9570	10175	TRUE	Late Zygotene	1	1	11	110.55	110.55	110.55	complex
130628_005	5	605	605	7235	7840	13740	14345	TRUE	Late Zygotene	2	2	22	275.08	50.3621	178.739	simple
130628_005	6	605	605	7625	8230	13380	13985	TRUE	Late Zygotene	2	1	21	325.371	36.0893	180.73	simple
130628_005	8	605	605	9605	10210	12750	13355	TRUE	Late Zygotene	1	1	11	68.2517	68.2517	68.2517	complex
130628_005	9	605	605	20225	20830	13050	13655	TRUE	Late Zygotene	2	1	21	259.609	57.7202	158.665	D2R1 bridge
130628_005	11	605	605	20375	20980	11880	12485	TRUE	Late Zygotene	1	1	11	102.14	102.14	102.14	separate
130628_005	12	605	605	21095	21700	11400	12005	TRUE	Late Zygotene	2	1	21	240.7	53.2849	146.993	simple
130628_005	13	605	605	21425	22030	10980	11585	TRUE	Late Zygotene	2	1	21	317.46	92.62	205.04	simple
130628_005	14	605	605	21695	22300	10560	11165	TRUE	Late Zygotene	1	1	11	22.0093	22.0093	22.0093	simple
130628_005	15	605	605	22175	22780	10530	11135	TRUE	Late Zygotene	1	1	11	59.0957	59.0957	59.0957	simple
130628_005	16	605	605	32375	32980	10710	11315	TRUE	Late Zygotene	2	1	21	250.922	51.3961	151.159	simple
130628_005	17	605	605	33065	33670	10890	11495	TRUE	Late Zygotene	1	2	12	372.36	79.0259	225.693	complex
130628_005	18	605	605	33545	34150	10860	11465	TRUE	Late Zygotene	2	1	21	192.003	58.8527	125.428	simple
130628_005	19	605	605	34475	35080	11400	12005	TRUE	Late Zygotene	1	1	11	102.083	102.083	102.083	simple
130628_005	20	605	605	32105	32710	15990	16595	TRUE	Late Zygotene	1	1	11	22.922	22.922	22.922	complex
130628_005	21	605	605	31745	32350	15840	16445	TRUE	Late Zygotene	2	2	22	258.736	35.4402	136.721	paired
130628_005	23	605	605	30605	31210	16140	16745	TRUE	Late Zygotene	2	2	22	240.509	13.0976	127.463	paired
130628_005	24	605	605	30605	31210	16590	17195	TRUE	Late Zygotene	2	2	22	255.42	69.089	150.647	paired
130628_005	27	605	605	29915	30520	17220	17825	TRUE	Late Zygotene	2	1	21	184.945	63.4241	124.184	D2R1 bridge
130628_005	28	605	605	29525	30130	17640	18245	TRUE	Late Zygotene	2	2	22	478.213	57.4694	273.754	D1R2 bridge
130628_005	29	605	605	28835	29440	18120	18725	TRUE	Late Zygotene	1	1	11	76.7294	76.7294	76.7294	simple
130628_005	30	605	605	28325	28930	18450	19055	TRUE	Late Zygotene	3	1	31	306.089	75.8218	212.389	complex
130628_005	31	605	605	27935	28540	18330	18935	TRUE	Late Zygotene	1	1	11	61.9875	61.9875	61.9875	complex
130628_005	32	605	605	27155	27760	18360	18965	TRUE	Late Zygotene	1	1	11	60.3213	60.3213	60.3213	simple
130628_005	33	605	605	26735	27340	18480	19085	TRUE	Late Zygotene	1	0	10	314.76	314.76	314.76
130628_005	34	605	605	26405	27010	20340	20945	TRUE	Late Zygotene	1	1	11	42.1549	42.1549	42.1549	complex
130628_005	35	605	605	26225	26830	19980	20585	TRUE	Late Zygotene	3	1	31	251.29	41.0821	163.175	complex
130628_005	36	605	605	25235	25840	19050	19655	TRUE	Late Zygotene	3	1	31	178.333	87.0663	132.456	D2R1 bridge
130628_005	37	605	605	25025	25630	18510	19115	TRUE	Late Zygotene	1	1	11	50.9743	50.9743	50.9743	complex
130628_005	38	605	605	24545	25150	18060	18665	TRUE	Late Zygotene	1	1	11	85.1309	85.1309	85.1309	complex
130628_005	39	605	605	23825	24430	16980	17585	TRUE	Late Zygotene	2	2	22	279.69	47.0669	156.122	paired
130628_005	40	605	605	33065	33670	24180	24785	TRUE	Late Zygotene	1	1	11	120.323	120.323	120.323	simple
130628_005	41	605	605	33395	34000	24990	25595	TRUE	Late Zygotene	3	1	31	288.575	34.2333	151.006	simple
130628_005	42	605	605	33245	33850	25470	26075	TRUE	Late Zygotene	3	3	33	538.532	40.1259	236.963	D2R1 bridge
130628_005	44	605	605	33095	33700	26790	27395	TRUE	Late Zygotene	1	1	11	36.9998	36.9998	36.9998	simple
130628_005	45	605	605	33065	33670	27810	28415	TRUE	Late Zygotene	2	1	21	228.33	46.2526	137.291	complex
130628_005	46	605	605	32825	33430	28140	28745	TRUE	Late Zygotene	1	2	12	240.427	6.36781	123.397	D1R2 bridge
130628_005	47	605	605	25535	26140	28590	29195	TRUE	Late Zygotene	0	1	1	207.159	207.159	207.159
130628_005	48	605	605	25415	26020	29670	30275	TRUE	Late Zygotene	1	1	11	17.8495	17.8495	17.8495	simple
130628_005	49	605	605	24995	25600	29820	30425	TRUE	Late Zygotene	1	1	11	34.69	34.69	34.69	complex
130628_005	51	605	605	24365	24970	30750	31355	TRUE	Late Zygotene	4	1	41	345.094	20.6339	218.973	simple
130628_005	52	605	605	23855	24460	30480	31085	FALSE	Late Zygotene	2	1	21	93.894	70.7072	82.3006	D2R1 bridge
130628_005	53	605	605	23465	24070	31560	32165	FALSE	Late Zygotene	4	1	41	274.337	74.8743	183.49	D2R1 bridge
130628_005	54	605	605	24215	24820	25080	25685	FALSE	Late Zygotene	2	1	21	249.397	88.4374	168.917	complex
130628_005	55	605	605	23765	24370	25230	25835	FALSE	Late Zygotene	4	1	41	285.832	107.246	199.842	D2R1 bridge
130628_005	56	605	605	23525	24130	27360	27965	TRUE	Late Zygotene	0	2	2	NA	NA	NA
130628_005	57	605	605	22655	23260	27900	28505	FALSE	Late Zygotene	3	2	32	361.577	7.05655	183.901	paired
130628_005	58	605	605	22295	22900	28230	28835	FALSE	Late Zygotene	3	1	31	246.02	41.8735	159.431	D2R1 bridge
130628_005	59	605	605	22085	22690	28680	29285	FALSE	Late Zygotene	1	2	12	246.29	80.0489	163.169	D1R2 bridge
130628_005	60	605	605	21785	22390	29040	29645	FALSE	Late Zygotene	1	1	11	48.9172	48.9172	48.9172	complex
130628_005	61	605	605	21455	22060	28830	29435	FALSE	Late Zygotene	2	1	21	142.464	90.1804	116.322	D2R1 bridge
130628_005	63	605	605	20675	21280	29250	29855	FALSE	Late Zygotene	2	1	21	140.336	96.6614	118.499	D2R1 bridge
130628_005	64	605	605	20165	20770	29550	30155	TRUE	Late Zygotene	2	1	21	252.351	44.4849	148.418	complex
130628_005	66	605	605	19775	20380	30030	30635	TRUE	Late Zygotene	1	1	11	47.2185	47.2185	47.2185	complex
130628_005	68	605	605	19505	20110	30600	31205	TRUE	Late Zygotene	1	1	11	92.8947	92.8947	92.8947	complex
130628_005	69	605	605	18695	19300	31440	32045	TRUE	Late Zygotene	1	1	11	34.5594	34.5594	34.5594	complex
130628_005	71	605	605	18995	19600	31950	32555	TRUE	Late Zygotene	1	0	10	215.394	215.394	215.394
130628_005	72	605	605	18755	19360	32400	33005	TRUE	Late Zygotene	2	1	21	333.463	68.004	200.733	simple
130628_005	73	605	605	20795	21400	28350	28955	FALSE	Late Zygotene	1	1	11	12.377	12.377	12.377	complex
130628_005	75	605	605	21665	22270	27810	28415	FALSE	Late Zygotene	1	1	11	7.97382	7.97382	7.97382	complex
130628_005	76	605	605	21545	22150	27360	27965	FALSE	Late Zygotene	2	1	21	115.022	23.1644	69.0931	D2R1 bridge
130628_005	77	605	605	22295	22900	27270	27875	FALSE	Late Zygotene	3	1	31	186.111	61.4981	137.628	complex
130628_005	78	605	605	22715	23320	27300	27905	FALSE	Late Zygotene	1	1	11	266.191	266.191	266.191	separate
130628_005	79	605	605	20675	21280	19230	19835	TRUE	Late Zygotene	1	1	11	17.3629	17.3629	17.3629	complex
130628_005	80	605	605	20675	21280	19740	20345	TRUE	Late Zygotene	3	2	32	349.377	48.0811	184.328	D2R1 bridge
130628_005	81	605	605	19145	19750	18570	19175	TRUE	Late Zygotene	2	1	21	299.975	130.487	215.231	complex
130628_005	82	605	605	18575	19180	18390	18995	TRUE	Late Zygotene	2	1	21	361.639	181.895	271.767	separate
130628_005	84	605	605	17495	18100	18390	18995	TRUE	Late Zygotene	2	1	21	139.721	132.765	136.243	D2R1 bridge
130628_005	86	605	605	17015	17620	18090	18695	TRUE	Late Zygotene	1	1	11	45.2957	45.2957	45.2957	complex
130628_005	88	605	605	15695	16300	18300	18905	TRUE	Late Zygotene	1	1	11	95.9575	95.9575	95.9575	simple
130628_005	89	605	605	15390	15995	21480	22085	TRUE	Late Zygotene	3	1	31	248.992	54.3903	183.658	simple
130628_005	91	605	605	14700	15305	21780	22385	TRUE	Late Zygotene	2	1	21	204.694	74.7638	139.729	D2R1 bridge
130628_005	93	605	605	13680	14285	22350	22955	TRUE	Late Zygotene	4	2	42	426.189	13.2766	274.101	paired
130628_005	94	605	605	13260	13865	22200	22805	FALSE	Late Zygotene	3	2	32	296.221	47.4491	183.642	D2R1 bridge
130628_005	95	605	605	12780	13385	22710	23315	FALSE	Late Zygotene	1	1	11	109.649	109.649	109.649	complex
130628_005	96	605	605	11490	12095	22410	23015	TRUE	Late Zygotene	1	1	11	127.286	127.286	127.286	complex
130628_005	97	605	605	10950	11555	21420	22025	TRUE	Late Zygotene	1	1	11	56.6527	56.6527	56.6527	simple
130628_005	98	605	605	10350	10955	20490	21095	TRUE	Late Zygotene	1	1	11	64.0433	64.0433	64.0433	complex
130628_005	99	605	605	9210	9815	21240	21845	FALSE	Late Zygotene	1	2	12	212.817	197.898	205.358	separate
130628_005	100	605	605	12030	12635	24060	24665	TRUE	Late Zygotene	4	2	42	415.233	43.9613	250.095	D2R1 bridge
130628_005	103	605	605	12810	13415	24060	24665	FALSE	Late Zygotene	2	1	21	243.953	102.246	173.099	simple
130628_005	104	605	605	13500	14105	24360	24965	FALSE	Late Zygotene	1	1	11	57.8385	57.8385	57.8385	complex
130628_005	105	605	605	14160	14765	24480	25085	FALSE	Late Zygotene	2	1	21	327.468	173.286	250.377	separate
130628_005	106	605	605	14550	15155	24300	24905	FALSE	Late Zygotene	2	1	21	142.217	42.9703	92.5936	D2R1 bridge
130628_005	107	605	605	15360	15965	24840	25445	FALSE	Late Zygotene	2	1	21	209.5	23.879	116.689	complex
130628_005	108	605	605	16110	16715	24930	25535	FALSE	Late Zygotene	1	1	11	112.385	112.385	112.385	complex
130628_005	109	605	605	16680	17285	24780	25385	FALSE	Late Zygotene	2	1	21	157.906	156.299	157.102	D2R1 bridge
130628_005	110	605	605	17460	18065	25140	25745	FALSE	Late Zygotene	1	1	11	57.2657	57.2657	57.2657	simple
130628_005	111	605	605	18120	18725	24930	25535	FALSE	Late Zygotene	1	1	11	75.4704	75.4704	75.4704	complex
130628_005	112	605	605	18570	19175	25500	26105	TRUE	Late Zygotene	2	1	21	199.236	23.2559	111.246	simple
130628_005	113	605	605	19020	19625	26580	27185	TRUE	Late Zygotene	2	1	21	169	141.749	155.375	D2R1 bridge
130628_005	114	605	605	15750	16355	26010	26615	TRUE	Late Zygotene	2	1	21	143.273	37.3823	90.3277	D2R1 bridge
130628_005	115	605	605	15270	15875	26580	27185	TRUE	Late Zygotene	0	1	1	NA	NA	NA
130628_005	116	605	605	14970	15575	27390	27995	TRUE	Late Zygotene	2	1	21	183.662	57.9144	120.788	complex
130628_005	117	605	605	14460	15065	28110	28715	TRUE	Late Zygotene	1	1	11	134.373	134.373	134.373	complex
130628_005	118	605	605	14310	14915	28740	29345	TRUE	Late Zygotene	2	1	21	309.019	27.0884	168.054	complex
130628_005	119	605	605	14430	15035	29790	30395	TRUE	Late Zygotene	1	1	11	89.0983	89.0983	89.0983	simple
130628_005	120	605	605	13860	14465	29730	30335	TRUE	Late Zygotene	1	1	11	13.3421	13.3421	13.3421	complex
130628_005	121	605	605	14040	14645	30570	31175	TRUE	Late Zygotene	1	1	11	356.524	356.524	356.524	separate
130628_005	122	605	605	11280	11885	25920	26525	TRUE	Late Zygotene	2	1	21	275.509	36.3066	155.908	complex
130628_005	123	605	605	11130	11735	26490	27095	TRUE	Late Zygotene	1	1	11	140.61	140.61	140.61	complex
130628_005	124	605	605	11160	11765	27810	28415	TRUE	Late Zygotene	5	2	52	480.734	21.5209	247.773	D2R1 bridge
130628_005	125	605	605	480	1085	21510	22115	TRUE	Late Zygotene	1	1	11	48.5053	48.5053	48.5053	simple
130628_005	126	605	605	1830	2435	24150	24755	TRUE	Late Zygotene	1	1	11	82.0213	82.0213	82.0213	simple
130628_005	127	605	605	2100	2705	23640	24245	TRUE	Late Zygotene	1	1	11	15.4893	15.4893	15.4893	complex
130628_005	128	605	605	2460	3065	23940	24545	TRUE	Late Zygotene	1	0	10	131.181	131.181	131.181
130628_005	129	605	605	13950	14555	34530	35135	TRUE	Late Zygotene	1	1	11	89.7492	89.7492	89.7492	complex
130628_005	130	605	605	11340	11945	35220	35825	TRUE	Late Zygotene	1	2	12	335.475	110.675	223.075	complex
130628_005	131	605	605	19950	20555	33960	34565	TRUE	Late Zygotene	1	1	11	92.6665	92.6665	92.6665	simple
130628_005	132	605	605	20100	20705	34830	35435	TRUE	Late Zygotene	1	1	11	18.7228	18.7228	18.7228	simple
130628_005	133	605	605	20160	20765	36540	37145	TRUE	Late Zygotene	3	1	31	240.39	37.1087	159.617	simple
130628_005	134	605	605	17040	17645	41070	41675	TRUE	Late Zygotene	2	1	21	102.806	91.1005	96.9534	D2R1 bridge
130628_005	135	605	605	18300	18905	40770	41375	TRUE	Late Zygotene	3	1	31	228.007	70.972	124.38	D2R1 bridge
130628_005	136	605	605	19320	19925	40410	41015	TRUE	Late Zygotene	3	1	31	252.349	102.463	177.784	D2R1 bridge
130628_005	138	605	605	20220	20825	40050	40655	TRUE	Late Zygotene	1	1	11	286.939	286.939	286.939	separate
130628_005	139	605	605	20550	21155	39330	39935	TRUE	Late Zygotene	1	1	11	60.6033	60.6033	60.6033	complex
130628_005	141	605	605	21060	21665	39150	39755	TRUE	Late Zygotene	3	1	31	301.291	88.3242	190.94	simple
130628_005	142	605	605	21360	21965	38550	39155	TRUE	Late Zygotene	1	1	11	91.8388	91.8388	91.8388	complex
130628_005	143	605	605	26940	27545	38880	39485	TRUE	Late Zygotene	2	1	21	164.602	147.812	156.207	D2R1 bridge
130628_005	144	605	605	29760	30365	39210	39815	TRUE	Late Zygotene	2	1	21	274.8	28.1537	151.477	complex
130628_005	145	605	605	30510	31115	38520	39125	TRUE	Late Zygotene	1	1	11	11.8861	11.8861	11.8861	simple
130628_006a	1	605	605	3150	3755	14825	15430	TRUE	Early Zygotene	2	1	21	135.872	79.4518	107.662	D2R1 bridge
130628_006a	3	605	605	2340	2945	16205	16810	TRUE	Early Zygotene	3	1	31	292.021	51.9881	204.715	complex
130628_006a	5	605	605	2490	3095	16895	17500	FALSE	Early Zygotene	2	2	22	293.794	29.8406	170.784	simple
130628_006a	6	605	605	2880	3485	17705	18310	FALSE	Early Zygotene	4	2	42	427.388	78.9816	209.038	D1R2 bridge
130628_006a	8	605	605	2430	3035	19835	20440	TRUE	Early Zygotene	1	1	11	34.3106	34.3106	34.3106	complex
130628_006a	9	605	605	1770	2375	20285	20890	TRUE	Early Zygotene	1	1	11	90.7612	90.7612	90.7612	complex
130628_006a	10	605	605	960	1565	20435	21040	TRUE	Early Zygotene	2	2	22	349.735	57.9974	193.833	D1R2 bridge
130628_006a	11	605	605	11340	11945	13655	14260	TRUE	Early Zygotene	1	1	11	11.0896	11.0896	11.0896	simple
130628_006a	12	605	605	8790	9395	12845	13450	TRUE	Early Zygotene	1	1	11	13.243	13.243	13.243	simple
130628_006a	13	605	605	10680	11285	18125	18730	FALSE	Early Zygotene	3	0	30	420.266	118.899	294.948
130628_006a	14	605	605	10740	11345	17675	18280	FALSE	Early Zygotene	2	1	21	273.728	14.6182	144.173	simple
130628_006a	15	605	605	3390	3995	21305	21910	FALSE	Early Zygotene	2	2	22	315.8	29.941	164.976	paired
130628_006a	16	605	605	4500	5105	22355	22960	FALSE	Early Zygotene	2	1	21	198.617	38.2457	118.431	complex
130628_006a	17	605	605	5250	5855	22805	23410	FALSE	Early Zygotene	2	1	21	271.221	47.5179	159.369	complex
130628_006a	19	605	605	5640	6245	23285	23890	FALSE	Early Zygotene	2	0	20	272.426	261.461	266.944
130628_006a	20	605	605	6450	7055	23435	24040	FALSE	Early Zygotene	1	1	11	188.103	188.103	188.103	complex
130628_006a	21	605	605	6300	6905	23885	24490	FALSE	Early Zygotene	2	0	20	296.566	51.4507	174.008
130628_006a	22	605	605	11040	11645	21485	22090	TRUE	Early Zygotene	4	1	41	291.504	13.0757	170.776	simple
130628_006a	23	605	605	10770	11375	21995	22600	TRUE	Early Zygotene	3	1	31	250.729	62.913	171.698	simple
130628_006a	24	605	605	11400	12005	23045	23650	TRUE	Early Zygotene	4	2	42	496.402	33.712	239.591	simple
130628_006a	25	605	605	11790	12395	22955	23560	TRUE	Early Zygotene	4	1	41	345.236	100.638	211.32	separate
130628_006a	26	605	605	15600	16205	21485	22090	TRUE	Early Zygotene	2	1	21	263.646	65.1825	164.414	simple
130628_006a	27	605	605	14280	14885	23885	24490	FALSE	Early Zygotene	1	2	12	273.516	40.8113	157.163	complex
130628_006a	29	605	605	14490	15095	21365	21970	FALSE	Early Zygotene	2	2	22	326.276	38.3214	187.515	D1R2 bridge
130628_006a	32	605	605	14910	15515	23015	23620	FALSE	Early Zygotene	1	1	11	21.5062	21.5062	21.5062	complex
130628_006a	33	605	605	17040	17645	19715	20320	FALSE	Early Zygotene	3	0	30	NA	NA	NA
130628_006a	34	605	605	17040	17645	20135	20740	FALSE	Early Zygotene	3	1	31	220.66	103.596	161.245	D2R1 bridge
130628_006a	35	605	605	17820	18425	18005	18610	TRUE	Early Zygotene	1	0	10	99.9213	99.9213	99.9213
130628_006a	36	605	605	17790	18395	17405	18010	TRUE	Early Zygotene	1	1	11	151.687	151.687	151.687	simple
130628_006a	37	605	605	7320	7925	26585	27190	FALSE	Early Zygotene	1	1	11	38.3989	38.3989	38.3989	complex
130628_006a	38	605	605	7740	8345	26825	27430	FALSE	Early Zygotene	2	1	21	307.426	37.826	172.626	complex
130628_006a	39	605	605	8910	9515	26945	27550	TRUE	Early Zygotene	2	1	21	268.305	26.9388	147.622	complex
130628_006a	40	605	605	7290	7895	27785	28390	FALSE	Early Zygotene	4	1	41	281.7	76.8947	202.623	complex
130628_006a	41	605	605	8430	9035	28235	28840	FALSE	Early Zygotene	1	2	12	249.712	86.4645	168.088	complex
130628_006a	42	605	605	9330	9935	28805	29410	FALSE	Early Zygotene	2	3	23	352.617	78.6967	199.426	D1R2 bridge
130628_006a	43	605	605	10590	11195	27155	27760	TRUE	Early Zygotene	2	1	21	267.064	115.61	191.337	complex
130628_006a	44	605	605	11190	11795	27395	28000	TRUE	Early Zygotene	2	1	21	253.509	15.1747	134.342	simple
130628_006a	45	605	605	12450	13055	27665	28270	FALSE	Early Zygotene	2	2	22	268.779	50.8633	151.112	complex
130628_006a	47	605	605	13620	14225	26915	27520	TRUE	Early Zygotene	2	2	22	274.833	18.7815	180.076	D1R2 bridge
130628_006a	48	605	605	14220	14825	26795	27400	TRUE	Early Zygotene	1	0	10	NA	NA	NA
130628_006a	49	605	605	14970	15575	26555	27160	TRUE	Early Zygotene	1	1	11	27.2331	27.2331	27.2331	complex
130628_006a	50	605	605	14610	15215	26225	26830	TRUE	Early Zygotene	1	1	11	95.1547	95.1547	95.1547	simple
130628_006a	51	605	605	15570	16175	26195	26800	TRUE	Early Zygotene	1	1	11	20.7205	20.7205	20.7205	complex
130628_006a	52	605	605	16020	16625	26285	26890	FALSE	Early Zygotene	1	1	11	21.0169	21.0169	21.0169	complex
130628_006a	53	605	605	16530	17135	26495	27100	FALSE	Early Zygotene	2	2	22	365.841	49.1188	212.738	D1R2 bridge
130628_006a	54	605	605	17280	17885	26375	26980	FALSE	Early Zygotene	1	1	11	32.0192	32.0192	32.0192	simple
130628_006a	55	605	605	10140	10745	25955	26560	FALSE	Early Zygotene	2	1	21	124.612	26.7241	75.6683	complex
130628_006a	56	605	605	10860	11465	26315	26920	FALSE	Early Zygotene	4	1	41	365.715	34.5812	247.987	complex
130628_006a	57	605	605	11970	12575	27035	27640	FALSE	Early Zygotene	1	1	11	52.5145	52.5145	52.5145	complex
130628_006a	58	605	605	13500	14105	28085	28690	FALSE	Early Zygotene	3	2	32	380.957	50.6196	207.171	simple
130628_006a	59	605	605	14070	14675	27695	28300	FALSE	Early Zygotene	1	1	11	251.346	251.346	251.346	separate
130628_006a	60	605	605	14520	15125	27545	28150	FALSE	Early Zygotene	3	2	32	341.456	33.784	178.973	D2R1 bridge
130628_006a	61	605	605	14280	14885	28055	28660	FALSE	Early Zygotene	2	3	23	238.908	10.1458	144.723	complex
130628_006a	63	605	605	14820	15425	27845	28450	FALSE	Early Zygotene	1	1	11	325.733	325.733	325.733	separate
130628_006a	64	605	605	15300	15905	27665	28270	FALSE	Early Zygotene	1	2	12	135.596	98.2337	116.915	D1R2 bridge
130628_006a	66	605	605	15810	16415	27335	27940	FALSE	Early Zygotene	3	2	32	278.477	20.7763	171.596	paired
130628_006a	67	605	605	14760	15365	28355	28960	FALSE	Early Zygotene	3	2	32	536.207	23.7913	243.672	D2R1 bridge
130628_006a	68	605	605	14280	14885	28595	29200	FALSE	Early Zygotene	1	1	11	30.3251	30.3251	30.3251	complex
130628_006a	69	605	605	14790	15395	28955	29560	FALSE	Early Zygotene	1	1	11	43.4439	43.4439	43.4439	simple
130628_006a	70	605	605	15210	15815	29135	29740	FALSE	Early Zygotene	1	1	11	53.4787	53.4787	53.4787	complex
130628_006a	71	605	605	15840	16445	29375	29980	FALSE	Early Zygotene	1	2	12	192.362	73.8579	133.11	D1R2 bridge
130628_006a	73	605	605	16590	17195	29675	30280	FALSE	Early Zygotene	2	1	21	281.623	29.3317	155.477	complex
130628_006a	74	605	605	16890	17495	30035	30640	FALSE	Early Zygotene	2	0	20	201.571	106.418	153.994
130628_006a	75	605	605	17310	17915	30035	30640	FALSE	Early Zygotene	1	1	11	16.067	16.067	16.067	complex
130628_006a	76	605	605	17370	17975	30545	31150	FALSE	Early Zygotene	1	1	11	53.2601	53.2601	53.2601	complex
130628_006a	77	605	605	14250	14855	29615	30220	FALSE	Early Zygotene	2	1	21	218.343	32.1903	125.267	complex
130628_006a	78	605	605	14460	15065	30245	30850	FALSE	Early Zygotene	4	1	41	290.39	19.2566	186.767	D1R2 bridge
130628_006a	79	605	605	14550	15155	31115	31720	FALSE	Early Zygotene	1	1	11	56.7048	56.7048	56.7048	complex
130628_006a	80	605	605	15210	15815	31775	32380	TRUE	Early Zygotene	3	3	33	473.678	49.4884	270.11	D1R2 bridge
130628_006a	82	605	605	15810	16415	30365	30970	FALSE	Early Zygotene	2	0	20	290.172	31.4869	160.829
130628_006a	83	605	605	16980	17585	31115	31720	FALSE	Early Zygotene	1	1	11	284.532	284.532	284.532	separate
130628_006a	84	605	605	16740	17345	31475	32080	TRUE	Early Zygotene	1	1	11	141.691	141.691	141.691	complex
130628_006a	85	605	605	16890	17495	31835	32440	TRUE	Early Zygotene	1	1	11	7.24862	7.24862	7.24862	simple
130628_006a	86	605	605	16800	17405	32255	32860	FALSE	Early Zygotene	2	0	20	376.935	208.844	292.889
130628_006a	87	605	605	16170	16775	32045	32650	FALSE	Early Zygotene	2	4	24	284.597	42.656	164.492	D1R2 bridge
130628_006a	89	605	605	17490	18095	32285	32890	TRUE	Early Zygotene	3	1	31	357.246	113.529	264.411	complex
130628_006a	90	605	605	18090	18695	32885	33490	TRUE	Early Zygotene	2	1	21	236.431	36.3243	136.378	simple
130628_006a	91	605	605	16560	17165	33275	33880	FALSE	Early Zygotene	1	0	10	50.9817	50.9817	50.9817
130628_006a	92	605	605	16710	17315	34745	35350	FALSE	Early Zygotene	4	0	40	299.317	87.2624	225.357
130628_006a	93	605	605	16830	17435	35375	35980	FALSE	Early Zygotene	2	0	20	213.996	79.6873	146.842
130628_006a	94	605	605	17160	17765	28955	29560	FALSE	Early Zygotene	3	0	30	190.247	20.493	121.764
130628_006a	95	605	605	17820	18425	28565	29170	FALSE	Early Zygotene	1	1	11	223.722	223.722	223.722	complex
130628_006a	96	605	605	20040	20645	26675	27280	TRUE	Early Zygotene	1	1	11	53.1698	53.1698	53.1698	complex
130628_006a	97	605	605	19830	20435	27155	27760	TRUE	Early Zygotene	3	0	30	NA	NA	NA
130628_006a	98	605	605	19620	20225	27875	28480	TRUE	Early Zygotene	2	2	22	349.404	89.5824	203.634	complex
130628_006a	99	605	605	19560	20165	28265	28870	TRUE	Early Zygotene	4	2	42	386.615	19.4965	221.959	paired
130628_006a	100	605	605	19260	19865	28715	29320	TRUE	Early Zygotene	1	1	11	25.4467	25.4467	25.4467	complex
130628_006a	101	605	605	18240	18845	29915	30520	TRUE	Early Zygotene	2	1	21	266.681	20.0561	143.368	simple
130628_006a	102	605	605	18030	18635	30365	30970	TRUE	Early Zygotene	2	0	20	290.613	79.8322	185.223
130628_006a	103	605	605	19650	20255	30605	31210	TRUE	Early Zygotene	2	2	22	409.868	43.5606	215.468	complex
130628_006a	104	605	605	18990	19595	30245	30850	TRUE	Early Zygotene	1	0	10	151.398	151.398	151.398
130628_006a	105	605	605	7290	7895	29915	30520	FALSE	Early Zygotene	5	0	50	267.883	12.7438	173.574
130628_006a	106	605	605	9210	9815	33785	34390	FALSE	Early Zygotene	1	1	11	95.2842	95.2842	95.2842	complex
130628_006a	107	605	605	9300	9905	34145	34750	FALSE	Early Zygotene	1	1	11	12.2375	12.2375	12.2375	complex
130628_006a	108	605	605	9600	10205	34535	35140	FALSE	Early Zygotene	3	1	31	340.222	95.6046	181.641	D2R1 bridge
130628_006a	109	605	605	5220	5825	31805	32410	FALSE	Early Zygotene	3	1	31	230.131	28.8794	135.672	complex
130628_006a	110	605	605	4800	5405	32135	32740	FALSE	Early Zygotene	2	1	21	306.495	76.8209	191.658	complex
130628_006a	111	605	605	4560	5165	33005	33610	FALSE	Early Zygotene	1	2	12	302.67	56.773	179.722	complex
130628_006a	112	605	605	5460	6065	34415	35020	FALSE	Early Zygotene	1	2	12	192.035	50.8871	121.461	D1R2 bridge
130628_006a	113	605	605	6030	6635	35345	35950	FALSE	Early Zygotene	1	1	11	22.7741	22.7741	22.7741	complex
130628_006a	114	605	605	8310	8915	36155	36760	TRUE	Early Zygotene	1	1	11	75.1629	75.1629	75.1629	complex
130628_006a	115	605	605	8640	9245	35615	36220	TRUE	Early Zygotene	2	0	20	192.531	44.7532	118.642
130628_006a	116	605	605	10170	10775	34415	35020	TRUE	Early Zygotene	3	0	30	331.919	120.895	223.034
130628_006a	117	605	605	10140	10745	32705	33310	TRUE	Early Zygotene	1	1	11	102.608	102.608	102.608	complex
130628_006a	119	605	605	10380	10985	33335	33940	TRUE	Early Zygotene	2	1	21	115.694	106.058	110.876	D2R1 bridge
130628_006a	121	605	605	10710	11315	34235	34840	TRUE	Early Zygotene	2	1	21	309.482	226.974	268.228	complex
130628_006a	123	605	605	12330	12935	33935	34540	TRUE	Early Zygotene	3	0	30	NA	NA	NA
130628_006a	124	605	605	14070	14675	34055	34660	FALSE	Early Zygotene	2	1	21	506.772	211.18	358.976	separate
130628_006a	125	605	605	14370	14975	34895	35500	FALSE	Early Zygotene	2	1	21	314.365	8.76144	161.563	complex
130628_006a	126	605	605	10680	11285	34625	35230	TRUE	Early Zygotene	2	1	21	134.399	70.1518	102.276	D2R1 bridge
130628_006a	127	605	605	11610	12215	35135	35740	FALSE	Early Zygotene	1	2	12	177.438	17.5189	97.4783	D1R2 bridge
130628_006a	129	605	605	11100	11705	35825	36430	FALSE	Early Zygotene	1	2	12	273.144	52.3414	162.742	simple
130628_006a	130	605	605	11550	12155	36485	37090	FALSE	Early Zygotene	1	1	11	33.6232	33.6232	33.6232	complex
130628_006a	131	605	605	11790	12395	36965	37570	FALSE	Early Zygotene	3	2	32	441.123	60.8786	263.401	simple
130628_006a	133	605	605	12390	12995	37535	38140	FALSE	Early Zygotene	1	1	11	79.5483	79.5483	79.5483	complex
130628_006a	134	605	605	12810	13415	38135	38740	FALSE	Early Zygotene	2	2	22	352.059	41.5539	197.092
130628_006a	135	605	605	13680	14285	34805	35410	FALSE	Early Zygotene	1	1	11	54.8116	54.8116	54.8116	simple
130628_006a	136	605	605	13680	14285	35465	36070	FALSE	Early Zygotene	1	2	12	237.446	22.1711	129.808	complex
130628_006a	137	605	605	14370	14975	35735	36340	FALSE	Early Zygotene	3	1	31	187.06	28.6195	129.306	simple
130628_006a	138	605	605	13950	14555	36365	36970	FALSE	Early Zygotene	3	2	32	294.173	10.106	143.575	paired
130628_006a	139	605	605	14070	14675	37895	38500	FALSE	Early Zygotene	2	2	22	475.171	93.1027	248.811	D1R2 bridge
130628_006a	141	605	605	14430	15035	36575	37180	FALSE	Early Zygotene	5	2	52	422.775	25.9083	195.572	paired
130628_006a	143	605	605	19860	20465	36560	37165	FALSE	Early Zygotene	2	1	21	281.756	14.4462	148.101	complex
130628_006a	144	605	605	19410	20015	36920	37525	FALSE	Early Zygotene	3	2	32	345.716	38.3164	186.158	paired
130628_006a	145	605	605	19260	19865	37880	38485	FALSE	Early Zygotene	1	1	11	25.7889	25.7889	25.7889	complex
130628_006a	146	605	605	18960	19565	37460	38065	FALSE	Early Zygotene	1	2	12	159.071	113.485	136.278	D1R2 bridge
130628_006a	147	605	605	18180	18785	37310	37915	FALSE	Early Zygotene	5	1	51	284.332	63.536	193.416	complex
130628_006a	149	605	605	17850	18455	38000	38605	FALSE	Early Zygotene	2	1	21	142.634	131.063	136.848	D2R1 bridge
130628_006a	150	605	605	18540	19145	38330	38935	FALSE	Early Zygotene	6	1	61	290.711	76.1033	227.993	separate
130628_006a	151	605	605	16950	17555	41060	41665	FALSE	Early Zygotene	2	1	21	217.548	68.8383	143.193	complex
130628_006a	152	605	605	16140	16745	41480	42085	FALSE	Early Zygotene	3	0	30	267.493	55.9485	177.233
130628_006a	153	605	605	15570	16175	41480	42085	FALSE	Early Zygotene	3	1	31	230.758	62.3374	144.481	simple
130628_006a	154	605	605	15240	15845	40850	41455	FALSE	Early Zygotene	2	1	21	281.801	29.786	155.794	complex
130628_006a	155	605	605	14850	15455	40970	41575	FALSE	Early Zygotene	4	0	40	NA	NA	NA
130628_006a	156	605	605	14580	15185	41270	41875	FALSE	Early Zygotene	4	1	41	333.138	37.4157	204.007	complex
130628_006a	157	605	605	13980	14585	40790	41395	FALSE	Early Zygotene	1	1	11	30.9839	30.9839	30.9839	complex
130628_006a	158	605	605	14010	14615	41870	42475	FALSE	Early Zygotene	2	2	22	264.107	77.9345	169.287	D1R2 bridge
130628_006a	160	605	605	13710	14315	42770	43375	FALSE	Early Zygotene	5	1	51	418.46	29.4225	246.79	complex
130628_006a	162	605	605	13050	13655	41180	41785	FALSE	Early Zygotene	2	1	21	264.125	19.863	141.994	simple
130628_006a	163	605	605	12390	12995	41030	41635	FALSE	Early Zygotene	2	1	21	283.992	83.486	183.739	complex
130628_006a	164	605	605	11550	12155	40070	40675	FALSE	Early Zygotene	2	1	21	272.902	4.95742	138.93	complex
130628_006a	165	605	605	10950	11555	39200	39805	FALSE	Early Zygotene	3	1	31	289.887	33.5759	182.568	simple
130628_006a	166	605	605	10050	10655	39710	40315	FALSE	Early Zygotene	1	0	10	NA	NA	NA
130628_006a	167	605	605	9930	10535	39260	39865	FALSE	Early Zygotene	3	0	30	NA	NA	NA
130628_006b	1	605	605	27870	28475	14180	14785	FALSE	Early Zygotene	1	2	12	170.43	41.6208	106.026	D1R2 bridge
130628_006b	2	605	605	28050	28655	14480	15085	FALSE	Early Zygotene	1	2	12	140.406	99.5173	119.962	D1R2 bridge
130628_006b	3	605	605	28290	28895	14780	15385	FALSE	Early Zygotene	3	2	32	401.69	16.8384	219.355	paired
130628_006b	4	605	605	29070	29675	14900	15505	FALSE	Early Zygotene	1	1	11	7.94711	7.94711	7.94711	simple
130628_006b	5	605	605	29670	30275	15350	15955	FALSE	Early Zygotene	1	1	11	59.0202	59.0202	59.0202	complex
130628_006b	7	605	605	30900	31505	15320	15925	FALSE	Early Zygotene	3	1	31	244.2	62.0832	167.959	simple
130628_006b	8	605	605	31380	31985	14150	14755	TRUE	Early Zygotene	1	2	12	183.954	54.5821	119.268	D1R2 bridge
130628_006b	9	605	605	31050	31655	12650	13255	TRUE	Early Zygotene	1	1	11	75.0754	75.0754	75.0754	complex
130628_006b	11	605	605	30750	31355	12140	12745	FALSE	Early Zygotene	2	1	21	420.038	11.8629	215.95	complex
130628_006b	12	605	605	33510	34115	13580	14185	FALSE	Early Zygotene	2	2	22	189.488	74.0444	124.947	D1R2 bridge
130628_006b	13	605	605	33090	33695	13910	14515	FALSE	Early Zygotene	1	1	11	46.0375	46.0375	46.0375	complex
130628_006b	14	605	605	32340	32945	14510	15115	FALSE	Early Zygotene	1	2	12	225.641	27.9377	126.789	D1R2 bridge
130628_006b	16	605	605	32730	33335	14930	15535	FALSE	Early Zygotene	1	3	13	265.659	61.2742	181.474	D1R2 bridge
130628_006b	17	605	605	32580	33185	15260	15865	FALSE	Early Zygotene	2	0	20	215.812	114.849	165.33
130628_006b	18	605	605	32640	33245	16070	16675	FALSE	Early Zygotene	2	2	22	291.808	49.259	206.648	D1R2 bridge
130628_006b	20	605	605	32640	33245	17300	17905	FALSE	Early Zygotene	3	0	30	294.32	162.574	208.42
130628_006b	22	605	605	32580	33185	17870	18475	FALSE	Early Zygotene	1	1	11	111.7	111.7	111.7	complex
130628_006b	24	605	605	33150	33755	17930	18535	FALSE	Early Zygotene	2	2	22	235.53	26.8286	132.973	paired
130628_006b	25	605	605	33300	33905	18290	18895	FALSE	Early Zygotene	4	2	42	407.828	88.8451	249.549	D1R2 bridge
130628_006b	26	605	605	33720	34325	18320	18925	FALSE	Early Zygotene	1	2	12	253.45	31.4646	142.457	simple
130628_006b	28	605	605	34680	35285	18410	19015	FALSE	Early Zygotene	1	1	11	27.391	27.391	27.391	simple
130628_006b	29	605	605	35520	36125	18320	18925	FALSE	Early Zygotene	2	1	21	185.495	62.0705	123.783	complex
130628_006b	30	605	605	36030	36635	17900	18505	FALSE	Early Zygotene	1	1	11	4.66571	4.66571	4.66571	complex
130628_006b	31	605	605	36360	36965	17480	18085	FALSE	Early Zygotene	1	0	10	NA	NA	NA
130628_006b	32	605	605	35460	36065	19490	20095	FALSE	Early Zygotene	2	1	21	350.388	23.4815	186.935	complex
130628_006b	33	605	605	31440	32045	18620	19225	FALSE	Early Zygotene	2	1	21	266.251	33.0559	149.654	complex
130628_006b	34	605	605	30480	31085	19520	20125	FALSE	Early Zygotene	1	1	11	71.6339	71.6339	71.6339	complex
130628_006b	35	605	605	26550	27155	17540	18145	TRUE	Early Zygotene	3	0	30	259.393	85.464	154.729
130628_006b	36	605	605	26100	26705	17030	17635	TRUE	Early Zygotene	3	3	33	379.405	40.571	222.09	simple
130628_006b	37	605	605	24570	25175	16670	17275	TRUE	Early Zygotene	4	1	41	266.143	100.882	219.632	complex
130628_006b	38	605	605	24270	24875	16430	17035	TRUE	Early Zygotene	2	1	21	197.573	18.4993	108.036	complex
130628_006b	40	605	605	23910	24515	17090	17695	TRUE	Early Zygotene	3	1	31	227.237	50.1752	152.096	simple
130628_006b	41	605	605	22710	23315	18470	19075	TRUE	Early Zygotene	1	1	11	79.8085	79.8085	79.8085	complex
130628_006b	42	605	605	24390	24995	18230	18835	TRUE	Early Zygotene	2	2	22	502.517	60.3682	285.189	complex
130628_006b	43	605	605	25680	26285	18320	18925	TRUE	Early Zygotene	1	1	11	71.5439	71.5439	71.5439	complex
130628_006b	44	605	605	26790	27395	19430	20035	TRUE	Early Zygotene	2	0	20	183.996	124.362	154.179
130628_006b	45	605	605	28530	29135	19880	20485	FALSE	Early Zygotene	1	1	11	25.3226	25.3226	25.3226	complex
130628_006b	47	605	605	26550	27155	19850	20455	FALSE	Early Zygotene	1	1	11	41.845	41.845	41.845	complex
130628_006b	49	605	605	25920	26525	20450	21055	FALSE	Early Zygotene	1	1	11	65.9949	65.9949	65.9949	complex
130628_006b	50	605	605	25860	26465	21080	21685	FALSE	Early Zygotene	2	1	21	259.378	10.0382	134.708	complex
130628_006b	51	605	605	37110	37715	19820	20425	FALSE	Early Zygotene	2	1	21	227.342	47.9984	137.67	complex
130628_006b	52	605	605	37860	38465	20390	20995	FALSE	Early Zygotene	1	2	12	248.115	10.2186	129.167	D1R2 bridge
130628_006b	53	605	605	37680	38285	20660	21265	FALSE	Early Zygotene	4	2	42	528.921	34.1017	336.521	paired
130628_006b	54	605	605	36840	37445	20570	21175	FALSE	Early Zygotene	2	2	22	310.817	139.797	241.261	complex
130628_006b	55	605	605	36180	36785	20720	21325	FALSE	Early Zygotene	1	1	11	26.5856	26.5856	26.5856	complex
130628_006b	56	605	605	35550	36155	20900	21505	FALSE	Early Zygotene	2	2	22	237.594	9.12421	119.315	paired
130628_006b	58	605	605	35820	36425	21530	22135	FALSE	Early Zygotene	2	1	21	413.055	65.3892	239.222	simple
130628_006b	59	605	605	36300	36905	21410	22015	FALSE	Early Zygotene	2	2	22	432.373	131.294	251.227	D1R2 bridge
130628_006b	61	605	605	37050	37655	21380	21985	FALSE	Early Zygotene	4	2	42	521.521	47.5475	252.152	simple
130628_006b	62	605	605	37740	38345	21320	21925	FALSE	Early Zygotene	1	1	11	30.7296	30.7296	30.7296	simple
130628_006b	63	605	605	38880	39485	21380	21985	FALSE	Early Zygotene	3	2	32	250.126	54.57	159.24	paired
130628_006b	65	605	605	39720	40325	22070	22675	FALSE	Early Zygotene	2	1	21	247.1	11.6625	129.381	complex
130628_006b	66	605	605	40860	41465	22550	23155	FALSE	Early Zygotene	2	1	21	289.299	38.3703	163.835	complex
130628_006b	67	605	605	41250	41855	24680	25285	TRUE	Early Zygotene	2	1	21	161.532	31.6357	96.584	simple
130628_006b	68	605	605	41610	42215	26540	27145	TRUE	Early Zygotene	1	1	11	76.8256	76.8256	76.8256	complex
130628_006b	69	605	605	27570	28175	22340	22945	FALSE	Early Zygotene	1	1	11	24.6606	24.6606	24.6606	complex
130628_006b	70	605	605	23670	24275	24080	24685	FALSE	Early Zygotene	1	3	13	294.785	18.1131	152.585	simple
130628_006b	71	605	605	24030	24635	24500	25105	FALSE	Early Zygotene	1	0	10	112.528	112.528	112.528
130628_006b	72	605	605	24900	25505	25190	25795	FALSE	Early Zygotene	2	1	21	277.016	18.443	147.729	simple
130628_006b	73	605	605	25860	26465	25790	26395	FALSE	Early Zygotene	1	1	11	33.3405	33.3405	33.3405	complex
130628_006b	74	605	605	29490	30095	23630	24235	TRUE	Early Zygotene	1	1	11	36.0122	36.0122	36.0122	complex
130628_006b	75	605	605	30630	31235	23420	24025	FALSE	Early Zygotene	2	1	21	231.688	91.321	161.505	complex
130628_006b	76	605	605	31350	31955	23300	23905	FALSE	Early Zygotene	1	1	11	33.8171	33.8171	33.8171	complex
130628_006b	78	605	605	31050	31655	24230	24835	FALSE	Early Zygotene	2	1	21	251.884	53.9922	152.938	complex
130628_006b	79	605	605	30630	31235	24200	24805	FALSE	Early Zygotene	2	0	20	169.302	63.667	116.484
130628_006b	80	605	605	29820	30425	24710	25315	FALSE	Early Zygotene	2	1	21	246.747	34.0868	140.417	complex
130628_006b	81	605	605	29490	30095	25010	25615	FALSE	Early Zygotene	1	2	12	307.376	96.0343	201.705	complex
130628_006b	82	605	605	29130	29735	25040	25645	FALSE	Early Zygotene	3	4	34	534.478	34.9691	221.895	paired
130628_006b	84	605	605	28530	29135	25250	25855	FALSE	Early Zygotene	1	2	12	198.018	56.4083	127.213	complex
130628_006b	85	605	605	28230	28835	25610	26215	FALSE	Early Zygotene	1	1	11	27.6265	27.6265	27.6265	simple
130628_006b	86	605	605	27930	28535	25790	26395	FALSE	Early Zygotene	1	0	10	NA	NA	NA
130628_006b	87	605	605	27330	27935	25700	26305	FALSE	Early Zygotene	1	1	11	25.6171	25.6171	25.6171	complex
130628_006b	88	605	605	30990	31595	25010	25615	FALSE	Early Zygotene	1	2	12	223.414	145.419	184.416	complex
130628_006b	89	605	605	31680	32285	25460	26065	FALSE	Early Zygotene	1	1	11	170.37	170.37	170.37	complex
130628_006b	90	605	605	32100	32705	26270	26875	FALSE	Early Zygotene	1	1	11	49.2875	49.2875	49.2875	simple
130628_006b	91	605	605	32610	33215	23930	24535	FALSE	Early Zygotene	1	1	11	145.812	145.812	145.812	complex
130628_006b	92	605	605	32880	33485	24770	25375	FALSE	Early Zygotene	1	0	10	98.955	98.955	98.955
130628_006b	93	605	605	32730	33335	25250	25855	FALSE	Early Zygotene	1	1	11	40.8424	40.8424	40.8424	complex
130628_006b	94	605	605	32640	33245	26030	26635	FALSE	Early Zygotene	1	1	11	196.628	196.628	196.628	separate
130628_006b	95	605	605	32670	33275	26900	27505	FALSE	Early Zygotene	1	0	10	104.315	104.315	104.315
130628_006b	96	605	605	34200	34805	23810	24415	FALSE	Early Zygotene	2	1	21	259.106	24.5073	141.807	simple
130628_006b	97	605	605	34200	34805	24500	25105	FALSE	Early Zygotene	1	1	11	64.1246	64.1246	64.1246	simple
130628_006b	98	605	605	34710	35315	24050	24655	TRUE	Early Zygotene	3	1	31	299.093	19.9821	170.485	D2R1 bridge
130628_006b	99	605	605	35400	36005	24020	24625	TRUE	Early Zygotene	1	2	12	144.799	19.2111	82.0052	D1R2 bridge
130628_006b	100	605	605	35820	36425	24290	24895	TRUE	Early Zygotene	2	1	21	166.438	9.89297	88.1653	complex
130628_006b	101	605	605	36240	36845	24500	25105	TRUE	Early Zygotene	1	1	11	75.3679	75.3679	75.3679	complex
130628_006b	102	605	605	38790	39395	24770	25375	TRUE	Early Zygotene	2	1	21	242.223	39.3699	140.796	complex
130628_006b	103	605	605	38310	38915	24560	25165	TRUE	Early Zygotene	1	1	11	61.9759	61.9759	61.9759	complex
130628_006b	105	605	605	33570	34175	27260	27865	TRUE	Early Zygotene	2	0	20	NA	NA	NA
130628_006b	106	605	605	33570	34175	27650	28255	FALSE	Early Zygotene	2	1	21	304.885	183.9	244.392	separate
130628_006b	108	605	605	34740	35345	27620	28225	TRUE	Early Zygotene	1	2	12	229.578	23.4564	126.517	complex
130628_006b	109	605	605	34800	35405	27170	27775	TRUE	Early Zygotene	2	1	21	185.135	170.998	178.067	separate
130628_006b	111	605	605	35430	36035	27020	27625	FALSE	Early Zygotene	2	1	21	365.064	48.4464	206.755	complex
130628_006b	112	605	605	36090	36695	27590	28195	FALSE	Early Zygotene	2	1	21	265.156	24.8911	145.024	complex
130628_006b	113	605	605	35700	36305	27800	28405	TRUE	Early Zygotene	1	2	12	162.835	67.607	115.221	D1R2 bridge
130628_006b	114	605	605	35940	36545	28340	28945	TRUE	Early Zygotene	3	2	32	282.149	41.8957	187.751	complex
130628_006b	115	605	605	37230	37835	28280	28885	FALSE	Early Zygotene	1	1	11	44.5365	44.5365	44.5365	complex
130628_006b	116	605	605	37410	38015	27890	28495	FALSE	Early Zygotene	2	1	21	238.207	71.8818	155.044	complex
130628_006b	117	605	605	38670	39275	30230	30835	FALSE	Early Zygotene	2	2	22	331.539	71.7199	223.751	D1R2 bridge
130628_006b	119	605	605	38040	38645	29870	30475	FALSE	Early Zygotene	2	0	20	185.322	19.67	102.496
130628_006b	120	605	605	37380	37985	29840	30445	FALSE	Early Zygotene	2	1	21	240.131	79.7472	159.939	complex
130628_006b	122	605	605	36360	36965	29510	30115	FALSE	Early Zygotene	2	1	21	185.034	53.1991	119.117	complex
130628_006b	123	605	605	35790	36395	29630	30235	FALSE	Early Zygotene	1	0	10	131.925	131.925	131.925
130628_006b	124	605	605	34830	35435	29960	30565	FALSE	Early Zygotene	1	2	12	214.827	51.9103	133.369	complex
130628_006b	125	605	605	35040	35645	29660	30265	FALSE	Early Zygotene	1	2	12	264.988	118.176	191.582	D1R2 bridge
130628_006b	127	605	605	34350	34955	29420	30025	FALSE	Early Zygotene	2	0	20	305.973	52.3444	179.159
130628_006b	128	605	605	34110	34715	29060	29665	FALSE	Early Zygotene	2	1	21	295.072	42.8905	168.981	complex
130628_006b	130	605	605	33930	34535	29810	30415	FALSE	Early Zygotene	1	0	10	117.074	117.074	117.074
130628_006b	131	605	605	35460	36065	30920	31525	FALSE	Early Zygotene	3	1	31	305.288	18.8111	187.755	complex
130628_006b	132	605	605	35040	35645	31220	31825	FALSE	Early Zygotene	3	0	30	237.842	43.5165	171.324
130628_006b	133	605	605	33150	33755	29600	30205	FALSE	Early Zygotene	1	0	10	28.7201	28.7201	28.7201
130628_006b	134	605	605	32280	32885	29630	30235	FALSE	Early Zygotene	2	1	21	220.796	36.8584	128.827	simple
130628_006b	135	605	605	31500	32105	29900	30505	FALSE	Early Zygotene	2	2	22	420.163	8.64475	236.173	D1R2 bridge
130628_006b	136	605	605	31590	32195	30440	31045	FALSE	Early Zygotene	1	2	12	289.744	10.7784	150.261	complex
130628_006b	137	605	605	32010	32615	30470	31075	FALSE	Early Zygotene	2	1	21	256.387	3.48942	129.938	complex
130628_006b	138	605	605	31260	31865	31160	31765	FALSE	Early Zygotene	2	2	22	330.207	72.5145	171.632	complex
130628_006b	139	605	605	31470	32075	31670	32275	FALSE	Early Zygotene	2	0	20	NA	NA	NA
130628_006b	140	605	605	31080	31685	32120	32725	TRUE	Early Zygotene	3	2	32	344.127	55.9212	226.57	paired
130628_006b	141	605	605	31950	32555	31940	32545	FALSE	Early Zygotene	2	1	21	510.549	107.942	309.245	complex
130628_006b	142	605	605	32010	32615	32570	33175	FALSE	Early Zygotene	1	1	11	22.8048	22.8048	22.8048	simple
130628_006b	143	605	605	31410	32015	32510	33115	FALSE	Early Zygotene	3	4	34	546.839	28.868	252.691	paired
130628_006b	144	605	605	31230	31835	32870	33475	FALSE	Early Zygotene	1	1	11	35.3253	35.3253	35.3253	complex
130628_006b	145	605	605	30630	31235	32840	33445	FALSE	Early Zygotene	1	0	10	66.1129	66.1129	66.1129
130628_006b	146	605	605	31050	31655	33230	33835	FALSE	Early Zygotene	1	1	11	46.4772	46.4772	46.4772	complex
130628_006b	148	605	605	31080	31685	34310	34915	FALSE	Early Zygotene	1	2	12	188.134	22.8761	105.505	D1R2 bridge
130628_006b	149	605	605	30870	31475	34910	35515	FALSE	Early Zygotene	2	2	22	305.663	24.7994	196.813
130628_006b	150	605	605	31050	31655	35510	36115	FALSE	Early Zygotene	2	1	21	111.626	71.6619	91.6437	D2R1 bridge
130628_006b	151	605	605	32130	32735	34460	35065	FALSE	Early Zygotene	2	1	21	242.154	48.6606	145.407	complex
130628_006b	152	605	605	32760	33365	33230	33835	FALSE	Early Zygotene	1	0	10	127.766	127.766	127.766
130628_006b	153	605	605	29490	30095	32330	32935	TRUE	Early Zygotene	1	1	11	152.176	152.176	152.176	complex
130628_006b	154	605	605	28140	28745	32660	33265	TRUE	Early Zygotene	1	1	11	220.899	220.899	220.899	separate
130628_006b	155	605	605	30480	31085	34700	35305	TRUE	Early Zygotene	2	1	21	279.207	9.61761	144.412	simple
130628_006b	156	605	605	29940	30545	34700	35305	TRUE	Early Zygotene	4	3	43	528.439	125.303	264.707	D1R2 bridge
130628_006b	158	605	605	28110	28715	37640	38245	FALSE	Early Zygotene	1	2	12	169.404	38.9503	104.177	complex
130628_006b	159	605	605	28890	29495	37430	38035	FALSE	Early Zygotene	2	1	21	166.022	100.278	133.15	complex
130628_006b	160	605	605	30150	30755	36770	37375	FALSE	Early Zygotene	1	1	11	34.9257	34.9257	34.9257	complex
130628_006b	161	605	605	30990	31595	36350	36955	FALSE	Early Zygotene	2	1	21	242.297	39.4123	140.854	complex
130628_006b	162	605	605	31110	31715	36860	37465	FALSE	Early Zygotene	3	1	31	282.812	49.6683	181.139	complex
130628_006b	163	605	605	31830	32435	36140	36745	FALSE	Early Zygotene	1	1	11	33.3858	33.3858	33.3858	complex
130628_006b	164	605	605	32040	32645	37220	37825	FALSE	Early Zygotene	3	1	31	222.518	23.3753	154.165	simple
130628_006b	165	605	605	32520	33125	36830	37435	FALSE	Early Zygotene	2	2	22	268.789	52.9782	173.286
130628_006b	166	605	605	31860	32465	37820	38425	FALSE	Early Zygotene	2	1	21	129.193	49.453	89.3229	D2R1 bridge
130628_006b	167	605	605	32190	32795	38450	39055	FALSE	Early Zygotene	2	1	21	198.038	185.376	191.707	separate
130628_006b	168	605	605	32760	33365	37490	38095	TRUE	Early Zygotene	2	0	20	190.496	121.668	156.082
130628_006b	169	605	605	33390	33995	36290	36895	FALSE	Early Zygotene	1	1	11	121.292	121.292	121.292	complex
130628_006b	171	605	605	33450	34055	36830	37435	FALSE	Early Zygotene	3	0	30	268.987	15.5078	153.149
130628_006b	172	605	605	33600	34205	37670	38275	FALSE	Early Zygotene	2	1	21	206.376	34.689	120.532	complex
130628_006b	173	605	605	32670	33275	38210	38815	FALSE	Early Zygotene	2	1	21	226.305	19.3277	122.816	complex
130628_006b	174	605	605	32700	33305	38720	39325	FALSE	Early Zygotene	2	3	23	344.204	21.4886	193.29	simple
130628_006b	175	605	605	37350	37955	36830	37435	TRUE	Early Zygotene	1	2	12	114.816	90.3026	102.559	D1R2 bridge
130628_006b	177	605	605	35430	36035	38660	39265	TRUE	Early Zygotene	1	1	11	5.24138	5.24138	5.24138	simple
130628_006b	178	605	605	35010	35615	38990	39595	TRUE	Early Zygotene	2	2	22	410.18	109.815	227.106	D1R2 bridge
130628_006b	180	605	605	32220	32825	39530	40135	TRUE	Early Zygotene	1	1	11	56.5814	56.5814	56.5814	complex
130628_006b	181	605	605	27450	28055	42170	42775	TRUE	Early Zygotene	2	1	21	226.807	68.5178	147.662	simple
130628_006b	183	605	605	28410	29015	39560	40165	FALSE	Early Zygotene	2	1	21	112.103	40.2383	76.1708	simple
130628_006b	184	605	605	29220	29825	39320	39925	FALSE	Early Zygotene	3	1	31	247.689	21.8011	152.654	simple
130628_006b	185	605	605	27480	28085	40790	41395	TRUE	Early Zygotene	3	1	31	292.148	152.087	217.554	separate
130628_006b	186	605	605	26940	27545	41180	41785	TRUE	Early Zygotene	3	1	31	393.923	9.8884	191.907	simple
130628_006b	188	605	605	25590	26195	41570	42175	FALSE	Early Zygotene	2	2	22	196.254	31.1034	118.203
130628_006b	189	605	605	22710	23315	44000	44605	FALSE	Early Zygotene	2	1	21	249.704	35.971	142.838	complex
130628_006b	190	605	605	22710	23315	44390	44995	FALSE	Early Zygotene	2	1	21	264.064	48.0162	156.04	simple
130628_006b	191	605	605	22200	22805	44810	45415	TRUE	Early Zygotene	2	1	21	203.534	33.1769	118.355	simple
130628_006b	192	605	605	21810	22415	44510	45115	FALSE	Early Zygotene	1	1	11	7.03951	7.03951	7.03951	complex
130628_006b	193	605	605	21300	21905	43760	44365	FALSE	Early Zygotene	1	1	11	31.8916	31.8916	31.8916	complex
130628_006b	195	605	605	21570	22175	43190	43795	FALSE	Early Zygotene	2	1	21	401.676	44.9486	223.312	complex
130628_006b	196	605	605	23610	24215	34640	35245	FALSE	Early Zygotene	2	1	21	244.144	13.5545	128.849	simple
130628_006b	197	605	605	22920	23525	33230	33835	TRUE	Early Zygotene	3	1	31	340.634	35.9659	197.239	simple
130628_006b	198	605	605	23100	23705	31220	31825	TRUE	Early Zygotene	1	1	11	33.4618	33.4618	33.4618	simple
130628_006b	199	605	605	24180	24785	33830	34435	TRUE	Early Zygotene	1	1	11	44.7008	44.7008	44.7008	complex
130628_006b	200	605	605	24780	25385	33050	33655	TRUE	Early Zygotene	4	1	41	348.378	10.0424	220.889	simple
130628_006b	202	605	605	25860	26465	32000	32605	TRUE	Early Zygotene	2	1	21	308.572	60.7468	184.659	simple
130628_006b	203	605	605	26040	26645	31670	32275	TRUE	Early Zygotene	1	3	13	422.648	129.583	230.842	D1R2 bridge
130628_006b	205	605	605	26850	27455	30380	30985	FALSE	Early Zygotene	1	1	11	71.5016	71.5016	71.5016	simple
130628_006b	206	605	605	27150	27755	29570	30175	FALSE	Early Zygotene	2	1	21	339.458	41.1711	190.314	complex
130628_006b	207	605	605	27270	27875	30830	31435	FALSE	Early Zygotene	2	2	22	278.462	94.1209	213.062	D1R2 bridge
130628_006b	208	605	605	28050	28655	30560	31165	FALSE	Early Zygotene	2	1	21	181.765	19.3074	100.536	simple
130628_006b	209	605	605	25860	26465	30710	31315	FALSE	Early Zygotene	2	0	20	476.306	241.077	358.692
130628_006b	211	605	605	29190	29795	29480	30085	FALSE	Early Zygotene	1	0	10	100.316	100.316	100.316
130628_006b	212	605	605	28890	29495	28880	29485	FALSE	Early Zygotene	3	1	31	348.222	89.4728	238.71	simple
130628_006b	213	605	605	32280	32885	28040	28645	FALSE	Early Zygotene	2	0	20	223.725	154.362	189.044
130628_006b	214	605	605	31560	32165	28100	28705	FALSE	Early Zygotene	1	0	10	72.1262	72.1262	72.1262
130628_006b	215	605	605	30540	31145	27770	28375	FALSE	Early Zygotene	3	0	30	178.007	131.347	147.642
130628_006b	216	605	605	30030	30635	27920	28525	FALSE	Early Zygotene	1	0	10	75.3536	75.3536	75.3536
130628_006b	217	605	605	29310	29915	27530	28135	FALSE	Early Zygotene	2	0	20	152.421	148.602	150.511
130628_006b	218	605	605	29340	29945	26840	27445	FALSE	Early Zygotene	2	1	21	265.426	125.84	195.633	complex
130628_006b	220	605	605	27990	28595	27650	28255	FALSE	Early Zygotene	1	1	11	315.905	315.905	315.905	separate
130628_006b	223	605	605	27120	27725	27650	28255	FALSE	Early Zygotene	1	1	11	263.211	263.211	263.211	separate
130628_006b	224	605	605	26760	27365	27410	28015	FALSE	Early Zygotene	1	1	11	183.844	183.844	183.844	separate
130628_006b	225	605	605	26160	26765	27290	27895	FALSE	Early Zygotene	3	1	31	279.488	19.6091	162.553	simple
130718_002b_incom	1	605	605	31230	31835	4110	4715	TRUE	Late Zygotene	1	1	11	69.8173	69.8173	69.8173	complex
130718_002b_incom	2	605	605	30090	30695	5040	5645	TRUE	Late Zygotene	2	2	22	374.069	44.9214	214.404	paired
130718_002b_incom	3	605	605	29790	30395	5310	5915	TRUE	Late Zygotene	1	1	11	60.6308	60.6308	60.6308	simple
130718_002b_incom	4	605	605	38940	39545	3510	4115	TRUE	Late Zygotene	1	1	11	97.2089	97.2089	97.2089	complex
130718_002b_incom	5	605	605	39600	40205	3300	3905	TRUE	Late Zygotene	1	1	11	207.969	207.969	207.969	separate
130718_002b_incom	6	605	605	40230	40835	2850	3455	TRUE	Late Zygotene	0	1	1	NA	NA	NA
130718_002b_incom	7	605	605	39840	40445	2550	3155	TRUE	Late Zygotene	2	1	21	252.894	15.2366	134.065	complex
130718_002b_incom	8	605	605	40770	41375	2580	3185	TRUE	Late Zygotene	1	1	11	14.5874	14.5874	14.5874	complex
130718_002b_incom	9	605	605	40500	41105	5430	6035	TRUE	Late Zygotene	1	2	12	246.87	32.851	139.861	D1R2 bridge
130718_002b_incom	10	605	605	41220	41825	5190	5795	TRUE	Late Zygotene	1	4	14	332.267	45.0257	217.962	simple
130718_002b_incom	11	605	605	41580	42185	4740	5345	TRUE	Late Zygotene	1	1	11	73.5871	73.5871	73.5871	complex
130718_002b_incom	12	605	605	42240	42845	4620	5225	FALSE	Late Zygotene	1	1	11	85.2514	85.2514	85.2514	complex
130718_002b_incom	13	605	605	42420	43025	3720	4325	FALSE	Late Zygotene	1	1	11	44.8576	44.8576	44.8576	complex
130718_002b_incom	14	605	605	42630	43235	3210	3815	FALSE	Late Zygotene	2	1	21	139.591	74.2443	106.918	D2R1 bridge
130718_002	15	605	605	12780	13385	9660	10265	TRUE	Late Zygotene	1	2	12	197.674	12.1513	104.913	simple
130718_002	16	605	605	12210	12815	10410	11015	TRUE	Late Zygotene	2	1	21	278.25	66.7189	172.484
130718_002	17	605	605	11910	12515	11310	11915	TRUE	Late Zygotene	1	1	11	88.6945	88.6945	88.6945	simple
130718_002	18	605	605	11610	12215	12390	12995	TRUE	Late Zygotene	2	1	21	213.896	77.2181	145.557	simple
130718_002	19	605	605	12270	12875	14850	15455	TRUE	Late Zygotene	1	2	12	245.765	75.5424	160.654	simple
130718_002	20	605	605	12690	13295	14340	14945	TRUE	Late Zygotene	1	3	13	276.363	57.7378	178.051	complex
130718_002	21	605	605	12300	12905	13800	14405	TRUE	Late Zygotene	1	1	11	30.7942	30.7942	30.7942	simple
130718_002	22	605	605	13710	14315	11250	11855	TRUE	Late Zygotene	1	1	11	24.1758	24.1758	24.1758	complex
130718_002	23	605	605	14130	14735	11100	11705	TRUE	Late Zygotene	1	2	12	337.585	79.7475	208.666	simple
130718_002	24	605	605	13980	14585	14970	15575	TRUE	Late Zygotene	2	1	21	154.96	17.259	86.1095	simple
130718_002	25	605	605	14850	15455	15510	16115	FALSE	Late Zygotene	1	2	12	166.402	97.7295	132.066	D1R2 bridge
130718_002	26	605	605	14610	15215	15120	15725	FALSE	Late Zygotene	1	2	12	469.757	108.645	289.201	complex
130718_002	27	605	605	15000	15605	14370	14975	TRUE	Late Zygotene	1	2	12	155.722	133.98	144.851	D1R2 bridge
130718_002	28	605	605	15420	16025	14160	14765	TRUE	Late Zygotene	1	2	12	196.841	79.4702	138.155	simple
130718_002	29	605	605	16770	17375	13680	14285	TRUE	Late Zygotene	2	1	21	385.51	28.249	206.88	complex
130718_002	30	605	605	17160	17765	13170	13775	TRUE	Late Zygotene	1	2	12	293.212	42.7429	167.978	simple
130718_002	31	605	605	18450	19055	12960	13565	TRUE	Late Zygotene	1	2	12	61.4743	55.2777	58.376	D1R2 bridge
130718_002	32	605	605	17970	18575	9390	9995	FALSE	Late Zygotene	1	2	12	140.025	103.162	121.593	complex
130718_002	33	605	605	20940	21545	12660	13265	TRUE	Late Zygotene	1	1	11	53.5636	53.5636	53.5636	complex
130718_002	34	605	605	21930	22535	14940	15545	TRUE	Late Zygotene	1	2	12	162.2	149.081	155.64	D1R2 bridge
130718_002	35	605	605	22230	22835	15600	16205	TRUE	Late Zygotene	1	2	12	264.588	58.2974	161.443	complex
130718_002	36	605	605	23130	23735	13290	13895	TRUE	Late Zygotene	2	1	21	340.3	68.9092	204.604	simple
130718_002	38	605	605	22710	23315	12540	13145	TRUE	Late Zygotene	1	0	10	62.8989	62.8989	62.8989
130718_002	39	605	605	22500	23105	11580	12185	TRUE	Late Zygotene	2	1	21	293.509	102.203	197.856	simple
130718_002	41	605	605	22170	22775	10560	11165	TRUE	Late Zygotene	1	1	11	17.5366	17.5366	17.5366	simple
130718_002	42	605	605	22650	23255	10140	10745	TRUE	Late Zygotene	2	1	21	229.201	112.205	170.703	complex
130718_002	43	605	605	23700	24305	10260	10865	TRUE	Late Zygotene	2	1	21	176.709	27.3018	102.005	simple
130718_002b_incom	44	605	605	31710	32315	8760	9365	TRUE	Late Zygotene	0	1	1	NA	NA	NA
130718_002b_incom	45	605	605	33420	34025	8490	9095	TRUE	Late Zygotene	1	1	11	303.532	303.532	303.532	separate
130718_002b_incom	46	605	605	30720	31325	13440	14045	TRUE	Late Zygotene	1	4	14	322.948	50.4055	200.168	complex
130718_002b_incom	47	605	605	33300	33905	13230	13835	TRUE	Late Zygotene	2	2	22	281.481	22.0548	144.741	paired
130718_002b_incom	48	605	605	35220	35825	12060	12665	TRUE	Late Zygotene	2	1	21	318.188	69.6588	193.923	complex
130718_002b_incom	49	605	605	40970	41575	15300	15905	TRUE	Late Zygotene	1	1	11	31.6798	31.6798	31.6798	complex
130718_002b_incom	50	605	605	41060	41665	16170	16775	TRUE	Late Zygotene	1	1	11	36.281	36.281	36.281	simple
130718_002b_incom	51	605	605	40970	41575	17490	18095	TRUE	Late Zygotene	1	1	11	32.6581	32.6581	32.6581	simple
130718_002b_incom	52	605	605	40940	41545	18240	18845	TRUE	Late Zygotene	1	2	12	158.884	58.0031	108.444	D1R2 bridge
130718_002b_incom	53	605	605	40730	41335	21630	22235	TRUE	Late Zygotene	1	1	11	49.653	49.653	49.653	simple
130718_002b_incom	55	605	605	42050	42655	17250	17855	TRUE	Late Zygotene	2	2	22	192.776	20.894	103.219	paired
130718_002b_incom	57	605	605	40070	40675	20010	20615	TRUE	Late Zygotene	1	1	11	42.8278	42.8278	42.8278	simple
130718_002b_incom	58	605	605	39710	40315	20490	21095	TRUE	Late Zygotene	3	3	33	542.171	26.3722	258.391	paired
130718_002b_incom	61	605	605	35420	36025	22440	23045	TRUE	Late Zygotene	3	1	31	311.656	134.677	216.473	simple
130718_002b_incom	62	605	605	34430	35035	19950	20555	TRUE	Late Zygotene	4	4	44	387.53	31.0689	223.851	D2R1 bridge
130718_002b_incom	63	605	605	34640	35245	20250	20855	TRUE	Late Zygotene	2	2	22	376.375	66.9937	193.386	simple
130718_002b_incom	64	605	605	35240	35845	21390	21995	TRUE	Late Zygotene	1	1	11	79.6374	79.6374	79.6374	simple
130718_002b_incom	65	605	605	35240	35845	21780	22385	TRUE	Late Zygotene	1	1	11	24.1878	24.1878	24.1878	simple
130718_002b_incom	66	605	605	34970	35575	22200	22805	TRUE	Late Zygotene	3	2	32	435.922	11.3992	199.466	paired
130718_002b_incom	68	605	605	34760	35365	23190	23795	TRUE	Late Zygotene	1	1	11	42.8213	42.8213	42.8213	simple
130718_002b_incom	69	605	605	32990	33595	26070	26675	TRUE	Late Zygotene	2	0	20	268.513	82.13	175.322
130718_002b_incom	70	605	605	32810	33415	22350	22955	TRUE	Late Zygotene	1	4	14	313.684	59.7131	169.472	simple
130718_002b_incom	71	605	605	32510	33115	21420	22025	TRUE	Late Zygotene	1	0	10	10.6898	10.6898	10.6898
130718_002	72	605	605	25250	25855	16830	17435	FALSE	Late Zygotene	1	2	12	139.104	22.0837	80.5939	simple
130718_002	73	605	605	24950	25555	17340	17945	FALSE	Late Zygotene	3	2	32	361.069	49.3656	211.096	D2R1 bridge
130718_002	75	605	605	25190	25795	18630	19235	TRUE	Late Zygotene	2	1	21	297.212	28.5435	162.878	simple
130718_002	76	605	605	24980	25585	19020	19625	TRUE	Late Zygotene	1	0	10	87.1802	87.1802	87.1802
130718_002	77	605	605	24650	25255	19380	19985	TRUE	Late Zygotene	1	1	11	22.8565	22.8565	22.8565	complex
130718_002	78	605	605	25760	26365	20250	20855	TRUE	Late Zygotene	1	1	11	68.2023	68.2023	68.2023	separate
130718_002	79	605	605	26420	27025	20520	21125	TRUE	Late Zygotene	1	1	11	28.4007	28.4007	28.4007	complex
130718_002	80	605	605	27680	28285	20730	21335	TRUE	Late Zygotene	0	1	1	NA	NA	NA
130718_002	81	605	605	24890	25495	20880	21485	TRUE	Late Zygotene	4	3	43	539.838	12.1503	291.014	paired
130718_002	83	605	605	25280	25885	22050	22655	TRUE	Late Zygotene	1	1	11	51.0514	51.0514	51.0514	complex
130718_002	86	605	605	25520	26125	23850	24455	TRUE	Late Zygotene	1	2	12	109.953	51.7099	80.8314	D1R2 bridge
130718_002	87	605	605	25460	26065	23370	23975	TRUE	Late Zygotene	1	1	11	29.9943	29.9943	29.9943	complex
130718_002	88	605	605	25040	25645	23370	23975	TRUE	Late Zygotene	1	1	11	97.9314	97.9314	97.9314	complex
130718_002	89	605	605	24470	25075	22590	23195	FALSE	Late Zygotene	3	2	32	326.794	36.3428	174.315	simple
130718_002	90	605	605	24140	24745	23010	23615	FALSE	Late Zygotene	1	1	11	80.4097	80.4097	80.4097	complex
130718_002	92	605	605	23150	23755	21990	22595	TRUE	Late Zygotene	1	1	11	25.6938	25.6938	25.6938	complex
130718_002	94	605	605	22880	23485	21150	21755	TRUE	Late Zygotene	1	1	11	76.3772	76.3772	76.3772	complex
130718_002	95	605	605	22670	23275	20790	21395	TRUE	Late Zygotene	1	2	12	162.375	136.099	149.237	D1R2 bridge
130718_002	96	605	605	22400	23005	22110	22715	FALSE	Late Zygotene	1	2	12	115.765	35.9147	75.8397	D1R2 bridge
130718_002	97	605	605	21710	22315	24000	24605	TRUE	Late Zygotene	3	1	31	373.089	125.807	210.882	separate
130718_002	98	605	605	21800	22405	24570	25175	TRUE	Late Zygotene	1	1	11	69.116	69.116	69.116	simple
130718_002	99	605	605	19040	19645	21840	22445	FALSE	Late Zygotene	5	2	52	490.44	22.0131	295.827	simple
130718_002	101	605	605	18800	19405	22590	23195	FALSE	Late Zygotene	2	2	22	426.58	54.0297	251.155	complex
130718_002	102	605	605	18620	19225	22230	22835	FALSE	Late Zygotene	3	1	31	257.66	71.7254	141.414	D2R1 bridge
130718_002	103	605	605	18440	19045	22800	23405	FALSE	Late Zygotene	1	2	12	299.811	55.5805	177.696	complex
130718_002	104	605	605	17960	18565	23400	24005	FALSE	Late Zygotene	3	2	32	224.549	30.0204	134.483	D2R1 bridge
130718_002	105	605	605	18200	18805	21960	22565	FALSE	Late Zygotene	3	2	32	379.657	27.388	199.281	D2R1 bridge
130718_002	107	605	605	17360	17965	21870	22475	FALSE	Late Zygotene	1	2	12	137.514	111.217	124.365	D1R2 bridge
130718_002	108	605	605	17090	17695	23430	24035	FALSE	Late Zygotene	1	2	12	364.668	50.1513	207.41	complex
130718_002	110	605	605	16550	17155	22440	23045	FALSE	Late Zygotene	1	1	11	88.2437	88.2437	88.2437	simple
130718_002	112	605	605	16190	16795	21330	21935	FALSE	Late Zygotene	2	3	23	370.702	72.2479	229.028	simple
130718_002	113	605	605	15890	16495	21630	22235	FALSE	Late Zygotene	1	1	11	97.9995	97.9995	97.9995	simple
130718_002	114	605	605	15830	16435	22140	22745	FALSE	Late Zygotene	1	1	11	61.7154	61.7154	61.7154	simple
130718_002	115	605	605	15680	16285	19530	20135	TRUE	Late Zygotene	0	1	1	NA	NA	NA
130718_002	116	605	605	15320	15925	20130	20735	TRUE	Late Zygotene	0	1	1	NA	NA	NA
130718_002	117	605	605	14960	15565	20340	20945	TRUE	Late Zygotene	3	1	31	316.191	49.8381	226.779	paired
130718_002	119	605	605	14510	15115	20910	21515	TRUE	Late Zygotene	2	2	22	252.841	11.5071	131.654	paired
130718_002	120	605	605	14060	14665	21420	22025	TRUE	Late Zygotene	3	1	31	295.676	52.2054	192.179	simple
130718_002	121	605	605	13760	14365	21750	22355	TRUE	Late Zygotene	1	1	11	55.3848	55.3848	55.3848	complex
130718_002	122	605	605	13700	14305	22230	22835	TRUE	Late Zygotene	2	1	21	264.095	27.1052	145.6	simple
130718_002	123	605	605	7140	7745	19140	19745	TRUE	Late Zygotene	1	1	11	38.3542	38.3542	38.3542	simple
130718_002	124	605	605	7170	7775	19650	20255	TRUE	Late Zygotene	1	1	11	54.8201	54.8201	54.8201	complex
130718_002	125	605	605	7260	7865	20610	21215	TRUE	Late Zygotene	2	1	21	191.088	80.6906	135.889	simple
130718_002	126	605	605	7530	8135	21420	22025	TRUE	Late Zygotene	1	0	10	57.9051	57.9051	57.9051
130718_002	127	605	605	7500	8105	30240	30845	TRUE	Late Zygotene	1	1	11	258.305	258.305	258.305	separate
130718_002	128	605	605	9930	10535	30780	31385	TRUE	Late Zygotene	2	1	21	146.543	145.139	145.841	D2R1 bridge
130718_002	130	605	605	10560	11165	31320	31925	TRUE	Late Zygotene	3	2	32	405.633	73.2976	235.08	complex
130718_002	131	605	605	11070	11675	31530	32135	TRUE	Late Zygotene	2	1	21	290.128	47.3004	168.714	complex
130718_002	132	605	605	11460	12065	31860	32465	TRUE	Late Zygotene	1	1	11	38.322	38.322	38.322	complex
130718_002	133	605	605	12510	13115	32370	32975	TRUE	Late Zygotene	2	3	23	293.049	24.1887	187.214	paired
130718_002	135	605	605	14910	15515	36270	36875	TRUE	Late Zygotene	0	1	1	NA	NA	NA
130718_002	137	605	605	14970	15575	33510	34115	TRUE	Late Zygotene	1	1	11	13.5907	13.5907	13.5907	simple
130718_002	138	605	605	15450	16055	28710	29315	TRUE	Late Zygotene	1	1	11	22.6334	22.6334	22.6334	complex
130718_002	139	605	605	14280	14885	27540	28145	TRUE	Late Zygotene	3	1	31	353.717	42.3365	242.446	complex
130718_002	141	605	605	14220	14825	26310	26915	TRUE	Late Zygotene	2	1	21	261.959	48.1455	155.052	simple
130718_002	142	605	605	19110	19715	37500	38105	TRUE	Late Zygotene	2	0	20	323.884	208.271	266.077
130718_002	143	605	605	33810	34415	34800	35405	TRUE	Late Zygotene	1	1	11	72.6232	72.6232	72.6232	simple
130718_002b_incom	144	605	605	32790	33395	35580	36185	TRUE	Late Zygotene	2	1	21	285.029	7.28441	146.157	simple
130718_002b_incom	145	605	605	33900	34505	30510	31115	TRUE	Late Zygotene	1	1	11	18.4474	18.4474	18.4474	simple
130718_002b_incom	146	605	605	34620	35225	30450	31055	TRUE	Late Zygotene	2	2	22	190.902	18.2489	145.06
130718_002b_incom	148	605	605	35040	35645	30660	31265	TRUE	Late Zygotene	3	1	31	274.776	51.426	195.073	simple
130718_002b_incom	149	605	605	37590	38195	29250	29855	TRUE	Late Zygotene	2	1	21	242.685	18.2635	130.474	complex
130718_002b_incom	150	605	605	39080	39685	33120	33725	TRUE	Late Zygotene	2	2	22	289.987	23.8909	153.834	paired
130718_002b_incom	152	605	605	39890	40495	32430	33035	TRUE	Late Zygotene	1	1	11	24.1015	24.1015	24.1015	simple
130718_002b_incom	153	605	605	40580	41185	32370	32975	TRUE	Late Zygotene	1	1	11	32.2534	32.2534	32.2534	complex
130718_002b_incom	154	605	605	41120	41725	32280	32885	TRUE	Late Zygotene	1	1	11	40.5029	40.5029	40.5029	complex
130718_002b_incom	155	605	605	41930	42535	31680	32285	TRUE	Late Zygotene	2	2	22	235.938	63.2913	133.388	simple
130718_002b_incom	156	605	605	42770	43375	29580	30185	TRUE	Late Zygotene	1	0	10	52.6651	52.6651	52.6651
130718_004	1	605	605	19385	19990	12750	13355	FALSE	Early Zygotene	1	1	11	38.5301	38.5301	38.5301	simple
130718_004	2	605	605	20555	21160	12810	13415	FALSE	Early Zygotene	0	2	2	310.991	109.559	210.275
130718_004	3	605	605	20795	21400	12330	12935	FALSE	Early Zygotene	1	2	12	253.31	44.7713	149.04	simple
130718_004	4	605	605	21305	21910	12720	13325	FALSE	Early Zygotene	1	2	12	405.673	121.381	263.527	complex
130718_004	6	605	605	21755	22360	12240	12845	FALSE	Early Zygotene	0	2	2	115.64	18.5215	67.0806
130718_004	7	605	605	22385	22990	12360	12965	FALSE	Early Zygotene	1	1	11	74.8307	74.8307	74.8307	complex
130718_004	9	605	605	23045	23650	12090	12695	FALSE	Early Zygotene	1	4	14	240.945	74.1038	197.293	simple
130718_004	10	605	605	23465	24070	12240	12845	FALSE	Early Zygotene	1	3	13	280.295	38.9834	181.858	complex
130718_004	12	605	605	23975	24580	11460	12065	FALSE	Early Zygotene	2	4	24	396.541	7.55789	197.794	D1R2 bridge
130718_004	14	605	605	24335	24940	11040	11645	FALSE	Early Zygotene	1	1	11	27.8022	27.8022	27.8022	simple
130718_004	15	605	605	24905	25510	11340	11945	FALSE	Early Zygotene	1	2	12	138.229	111.127	124.678	D1R2 bridge
130718_004	16	605	605	18305	18910	15300	15905	TRUE	Early Zygotene	3	1	31	355.549	135.295	244.112	separate
130718_004	17	605	605	18275	18880	15660	16265	TRUE	Early Zygotene	2	0	20	206.552	80.1714	143.362
130718_004	18	605	605	21695	22300	15210	15815	FALSE	Early Zygotene	1	2	12	242.356	73.1078	157.732	simple
130718_004	19	605	605	22475	23080	15180	15785	FALSE	Early Zygotene	1	2	12	196.585	39.2528	117.919	simple
130718_004	20	605	605	5700	6305	21270	21875	FALSE	Early Zygotene	1	2	12	322.756	43.3603	183.058	complex
130718_004	22	605	605	11820	12425	21210	21815	FALSE	Early Zygotene	0	1	1	101.451	101.451	101.451
130718_004	23	605	605	11910	12515	21690	22295	TRUE	Early Zygotene	1	2	12	358.688	94.1659	226.427	simple
130718_004	24	605	605	11370	11975	23070	23675	TRUE	Early Zygotene	3	1	31	205.459	27.2764	133.075	simple
130718_004	25	605	605	11340	11945	23550	24155	TRUE	Early Zygotene	1	2	12	171.001	76.4459	123.723	D1R2 bridge
130718_004	27	605	605	11490	12095	24030	24635	TRUE	Early Zygotene	1	1	11	32.5485	32.5485	32.5485	complex
130718_004	29	605	605	15300	15905	21660	22265	FALSE	Early Zygotene	2	1	21	260.132	24.9754	142.554	complex
130718_004	30	605	605	16050	16655	21690	22295	FALSE	Early Zygotene	1	1	11	42.5789	42.5789	42.5789	simple
130718_004	31	605	605	16830	17435	21720	22325	FALSE	Early Zygotene	1	1	11	47.9622	47.9622	47.9622	complex
130718_004	32	605	605	17250	17855	21840	22445	FALSE	Early Zygotene	2	2	22	347.539	53.6218	196.768	paired
130718_004	33	605	605	18390	18995	22650	23255	FALSE	Early Zygotene	1	1	11	38.7287	38.7287	38.7287	simple
130718_004	34	605	605	19170	19775	22920	23525	FALSE	Early Zygotene	1	2	12	304.014	51.9957	178.005	simple
130718_004	35	605	605	20610	21215	24120	24725	TRUE	Early Zygotene	2	2	22	243.106	37.4108	139.57	paired
130718_004	36	605	605	21180	21785	24720	25325	TRUE	Early Zygotene	1	1	11	61.8931	61.8931	61.8931	complex
130718_004	37	605	605	21810	22415	24810	25415	TRUE	Early Zygotene	1	2	12	172.42	17.3736	94.897	simple
130718_004	38	605	605	23010	23615	25620	26225	TRUE	Early Zygotene	2	2	22	294.409	59.7654	147.617	paired
130718_004	39	605	605	23790	24395	26190	26795	TRUE	Early Zygotene	3	1	31	308.023	106.057	184.121	simple
130718_004	41	605	605	24540	25145	26910	27515	FALSE	Early Zygotene	1	1	11	7.83341	7.83341	7.83341	simple
130718_004	42	605	605	25110	25715	26730	27335	FALSE	Early Zygotene	1	0	10	55.3186	55.3186	55.3186
130718_004	43	605	605	23250	23855	21930	22535	TRUE	Early Zygotene	1	1	11	11.7002	11.7002	11.7002	simple
130718_004	45	605	605	17010	17615	20190	20795	FALSE	Early Zygotene	3	1	31	359.301	117.348	210.271	D2R1 bridge
130718_004	46	605	605	17130	17735	20670	21275	FALSE	Early Zygotene	4	3	43	516.953	35.45	281.787	paired
130718_004	47	605	605	16800	17405	20940	21545	FALSE	Early Zygotene	1	1	11	22.2913	22.2913	22.2913	complex
130718_004	48	605	605	16230	16835	22380	22985	FALSE	Early Zygotene	2	1	21	190.455	11.6303	101.043	simple
130718_004	49	605	605	16920	17525	22560	23165	FALSE	Early Zygotene	2	1	21	342.271	131.435	236.853	complex
130718_004	50	605	605	16830	17435	23490	24095	FALSE	Early Zygotene	1	1	11	114.1	114.1	114.1	complex
130718_004	51	605	605	19680	20285	23400	24005	FALSE	Early Zygotene	0	1	1	436.284	436.284	436.284
130718_004	52	605	605	19290	19895	23730	24335	FALSE	Early Zygotene	1	1	11	24.1166	24.1166	24.1166	simple
130718_004	54	605	605	18540	19145	24390	24995	FALSE	Early Zygotene	2	2	22	426.86	64.0414	238.055	D1R2 bridge
130718_004	56	605	605	18270	18875	25050	25655	FALSE	Early Zygotene	1	1	11	45.5071	45.5071	45.5071	complex
130718_004	57	605	605	17910	18515	25380	25985	FALSE	Early Zygotene	1	1	11	38.971	38.971	38.971	complex
130718_004	59	605	605	17130	17735	25860	26465	FALSE	Early Zygotene	2	1	21	286.507	25.0031	155.755	simple
130718_004	60	605	605	15930	16535	25560	26165	FALSE	Early Zygotene	2	2	22	360.599	29.2646	196.26	paired
130718_004	61	605	605	16200	16805	25950	26555	FALSE	Early Zygotene	2	1	21	149.847	102.392	126.119	D2R1 bridge
130718_004	62	605	605	16410	17015	26520	27125	FALSE	Early Zygotene	1	1	11	47.6136	47.6136	47.6136	simple
130718_004	63	605	605	16200	16805	27480	28085	FALSE	Early Zygotene	2	2	22	432.783	33.6169	248.225
130718_004	65	605	605	16320	16925	27990	28595	FALSE	Early Zygotene	2	1	21	185.441	25.2704	105.355	complex
130718_004	66	605	605	16650	17255	29340	29945	FALSE	Early Zygotene	2	1	21	176.013	59.4127	117.713	simple
130718_004	67	605	605	16920	17525	29700	30305	FALSE	Early Zygotene	1	1	11	90.2487	90.2487	90.2487	complex
130718_004	68	605	605	16650	17255	30060	30665	FALSE	Early Zygotene	2	2	22	313.29	50.2632	170.531	paired
130718_004	69	605	605	17070	17675	30360	30965	FALSE	Early Zygotene	1	2	12	306.584	61.8478	184.216	complex
130718_004	70	605	605	16950	17555	30960	31565	FALSE	Early Zygotene	2	1	21	251.057	107.421	179.239	simple
130718_004	71	605	605	16920	17525	31410	32015	FALSE	Early Zygotene	3	3	33	428.922	42.911	234.048	paired
130718_004	72	605	605	17190	17795	31710	32315	FALSE	Early Zygotene	3	4	34	417.528	23.6857	219.467	complex
130718_004	73	605	605	16980	17585	32040	32645	FALSE	Early Zygotene	2	3	23	383.61	82.4533	196.492	paired
130718_004	75	605	605	16200	16805	31830	32435	FALSE	Early Zygotene	1	1	11	20.6357	20.6357	20.6357	simple
130718_004	76	605	605	18180	18785	31710	32315	FALSE	Early Zygotene	1	1	11	71.3936	71.3936	71.3936	simple
130718_004	78	605	605	25380	25985	19080	19685	TRUE	Early Zygotene	1	1	11	35.1842	35.1842	35.1842	simple
130718_004	79	605	605	25620	26225	19410	20015	TRUE	Early Zygotene	2	2	22	201.17	22.8274	103.976	paired
130718_004	80	605	605	27000	27605	20340	20945	TRUE	Early Zygotene	4	1	41	279.953	41.6034	162.075	D2R1 bridge
130718_004	81	605	605	29040	29645	22470	23075	TRUE	Early Zygotene	2	1	21	233.333	15.0811	124.207	simple
130718_004	83	605	605	29550	30155	20610	21215	TRUE	Early Zygotene	1	4	14	274.417	26.3986	164.023	simple
130718_004	84	605	605	34260	34865	26520	27125	TRUE	Early Zygotene	1	0	10	36.7449	36.7449	36.7449
130718_004	85	605	605	32550	33155	28530	29135	TRUE	Early Zygotene	1	0	10	NA	NA	NA
130718_004	88	605	605	27990	28595	31500	32105	TRUE	Early Zygotene	1	1	11	132.823	132.823	132.823	simple
130718_004	89	605	605	27600	28205	31800	32405	TRUE	Early Zygotene	3	0	30	321.599	87.3447	231.021
130718_004	91	605	605	26730	27335	33120	33725	TRUE	Early Zygotene	2	1	21	77.039	45.0523	61.0456	D2R1 bridge
130718_004	92	605	605	26640	27245	33720	34325	TRUE	Early Zygotene	2	1	21	522.04	211.443	366.741	separate
130718_004	93	605	605	27480	28085	33480	34085	FALSE	Early Zygotene	2	2	22	181.999	13.6032	100.751	paired
130718_004	94	605	605	27240	27845	34140	34745	FALSE	Early Zygotene	1	2	12	235.946	66.4059	151.176	simple
130718_004	95	605	605	27210	27815	34590	35195	TRUE	Early Zygotene	2	1	21	160.542	15.3503	87.9462	simple
130718_004	96	605	605	27660	28265	34740	35345	TRUE	Early Zygotene	3	1	31	175.37	66.3985	121.495	simple
130718_004	97	605	605	28110	28715	35010	35615	TRUE	Early Zygotene	0	1	1	NA	NA	NA
130718_004	98	605	605	28770	29375	35610	36215	TRUE	Early Zygotene	2	2	22	355.027	53.4994	203.197	paired
130718_004	99	605	605	26850	27455	28740	29345	TRUE	Early Zygotene	1	2	12	219.152	17.678	118.415	simple
130718_004	100	605	605	26310	26915	28890	29495	TRUE	Early Zygotene	2	4	24	448.533	19.439	239.471	simple
130718_004	101	605	605	25800	26405	29190	29795	TRUE	Early Zygotene	1	1	11	88.2654	88.2654	88.2654	complex
130718_004	102	605	605	25200	25805	29460	30065	TRUE	Early Zygotene	1	3	13	213.269	54.9628	122.828	D1R2 bridge
130718_004	104	605	605	24480	25085	29880	30485	TRUE	Early Zygotene	1	3	13	209.37	43.8575	139.278	D1R2 bridge
130718_004	106	605	605	23190	23795	29850	30455	FALSE	Early Zygotene	1	1	11	37.7814	37.7814	37.7814	simple
130718_004	107	605	605	23610	24215	30510	31115	FALSE	Early Zygotene	2	1	21	121.293	116.65	118.972	D2R1 bridge
130718_004	108	605	605	23250	23855	30840	31445	FALSE	Early Zygotene	2	1	21	213.75	75.7819	144.766	D2R1 bridge
130718_004	109	605	605	22650	23255	30780	31385	FALSE	Early Zygotene	3	3	33	511.225	16.0672	298.49	simple
130718_004	110	605	605	22770	23375	31200	31805	FALSE	Early Zygotene	1	1	11	12.3975	12.3975	12.3975	simple
130718_004	111	605	605	22080	22685	32310	32915	FALSE	Early Zygotene	2	1	21	303.427	189.205	246.316	separate
130718_004	112	605	605	22080	22685	34200	34805	TRUE	Early Zygotene	1	1	11	16.9602	16.9602	16.9602	complex
130718_004	113	605	605	22080	22685	34740	35345	TRUE	Early Zygotene	1	1	11	231.93	231.93	231.93	separate
130718_004	114	605	605	22650	23255	35940	36545	TRUE	Early Zygotene	1	1	11	21.2803	21.2803	21.2803	complex
130718_004	115	605	605	22890	23495	36510	37115	TRUE	Early Zygotene	1	1	11	52.7838	52.7838	52.7838	complex
130718_004	116	605	605	23490	24095	36570	37175	FALSE	Early Zygotene	1	2	12	313.586	120.961	217.274	complex
130718_004	117	605	605	24810	25415	37230	37835	FALSE	Early Zygotene	1	1	11	25.5021	25.5021	25.5021	simple
130718_004	118	605	605	24150	24755	37230	37835	FALSE	Early Zygotene	1	1	11	74.3991	74.3991	74.3991
130718_004	119	605	605	26640	27245	41130	41735	TRUE	Early Zygotene	1	2	12	81.6157	76.3276	78.9716	D1R2 bridge
130718_004	120	605	605	26130	26735	41700	42305	TRUE	Early Zygotene	2	1	21	253.053	28.8853	140.969	complex
130718_004	121	605	605	25440	26045	41850	42455	TRUE	Early Zygotene	1	1	11	48.3382	48.3382	48.3382	simple
130718_004	122	605	605	23940	24545	41760	42365	TRUE	Early Zygotene	1	1	11	32.2973	32.2973	32.2973	simple
130718_004	123	605	605	23550	24155	41910	42515	TRUE	Early Zygotene	1	1	11	38.6692	38.6692	38.6692	complex
130718_004	124	605	605	23010	23615	41850	42455	TRUE	Early Zygotene	1	1	11	75.2716	75.2716	75.2716	simple
130718_004	125	605	605	20610	21215	32670	33275	TRUE	Early Zygotene	2	0	20	249.936	164.033	206.985
130718_004	126	605	605	20220	20825	32820	33425	TRUE	Early Zygotene	0	1	1	248.321	248.321	248.321
130718_004	127	605	605	19950	20555	33330	33935	TRUE	Early Zygotene	2	2	22	384.588	77.4437	214.736	simple
130718_004	128	605	605	19620	20225	33570	34175	TRUE	Early Zygotene	1	1	11	47.7827	47.7827	47.7827	complex
130718_004	129	605	605	19140	19745	34230	34835	FALSE	Early Zygotene	1	1	11	108.035	108.035	108.035	separate
130718_004	130	605	605	18990	19595	34800	35405	FALSE	Early Zygotene	1	1	11	422.718	422.718	422.718	separate
130718_004	131	605	605	18870	19475	35790	36395	FALSE	Early Zygotene	1	1	11	36.6753	36.6753	36.6753	complex
130718_004	132	605	605	18690	19295	36630	37235	FALSE	Early Zygotene	1	1	11	65.6635	65.6635	65.6635	simple
130718_004	134	605	605	17940	18545	36240	36845	FALSE	Early Zygotene	1	1	11	116.008	116.008	116.008	complex
130718_004	135	605	605	18390	18995	34560	35165	FALSE	Early Zygotene	1	2	12	293.384	70.1311	181.758	simple
130718_004	136	605	605	17910	18515	34950	35555	FALSE	Early Zygotene	1	2	12	240.961	57.0954	149.028	complex
130718_004	137	605	605	17820	18425	35400	36005	FALSE	Early Zygotene	2	4	24	509.753	36.1694	231.982	complex
130718_004	138	605	605	17190	17795	34920	35525	FALSE	Early Zygotene	2	2	22	346.47	74.3706	210.419	separate
130718_004	139	605	605	17070	17675	34410	35015	FALSE	Early Zygotene	2	2	22	425.775	61.765	266.233	complex
130718_004	140	605	605	16170	16775	33570	34175	FALSE	Early Zygotene	1	1	11	83.5604	83.5604	83.5604	complex
130718_004	141	605	605	15720	16325	33360	33965	FALSE	Early Zygotene	2	1	21	251.846	34.0546	142.95	complex
130718_004	142	605	605	15060	15665	32640	33245	FALSE	Early Zygotene	1	2	12	281.244	124.153	202.698	complex
130718_004	144	605	605	14580	15185	32040	32645	FALSE	Early Zygotene	2	1	21	227.544	32.9587	130.251	complex
130718_004	146	605	605	13620	14225	31830	32435	FALSE	Early Zygotene	2	1	21	307.838	40.3238	174.081	simple
130718_004	147	605	605	13140	13745	31650	32255	FALSE	Early Zygotene	2	2	22	324.484	52.5358	184.438	paired
130718_004	148	605	605	12030	12635	31980	32585	FALSE	Early Zygotene	1	1	11	149.308	149.308	149.308	complex
130718_004	149	605	605	11160	11765	32070	32675	TRUE	Early Zygotene	2	2	22	323.811	62.3666	181.28	D1R2 bridge
130718_004	151	605	605	10500	11105	32760	33365	TRUE	Early Zygotene	1	4	14	239.169	26.2631	149.566	simple
130718_004	152	605	605	9930	10535	33060	33665	TRUE	Early Zygotene	1	1	11	55.3774	55.3774	55.3774	complex
130718_004	153	605	605	9900	10505	32520	33125	TRUE	Early Zygotene	1	2	12	176.371	126.114	151.242	D1R2 bridge
130718_004	154	605	605	9390	9995	32490	33095	TRUE	Early Zygotene	3	1	31	213.861	25.661	114.953	simple
130718_004	155	605	605	12660	13265	34290	34895	TRUE	Early Zygotene	1	1	11	312.321	312.321	312.321	separate
130718_004	156	605	605	13050	13655	34890	35495	TRUE	Early Zygotene	2	1	21	467.003	248.76	357.882	complex
130718_004	157	605	605	13500	14105	35730	36335	TRUE	Early Zygotene	1	1	11	106.217	106.217	106.217	separate
130718_004	159	605	605	13020	13625	38070	38675	TRUE	Early Zygotene	2	2	22	278.12	52.0187	160.634	D1R2 bridge
130718_004	160	605	605	12840	13445	38460	39065	TRUE	Early Zygotene	1	1	11	77.9199	77.9199	77.9199	complex
130718_004	161	605	605	12480	13085	38880	39485	TRUE	Early Zygotene	1	1	11	101.071	101.071	101.071	simple
130718_004	162	605	605	12030	12635	40350	40955	TRUE	Early Zygotene	1	1	11	251.121	251.121	251.121	separate
130718_004	163	605	605	11670	12275	40680	41285	TRUE	Early Zygotene	1	3	13	384.658	6.27741	216.938	simple
130718_004	164	605	605	12510	13115	41250	41855	TRUE	Early Zygotene	1	1	11	257.834	257.834	257.834	separate
130718_004	165	605	605	11280	11885	41760	42365	TRUE	Early Zygotene	1	1	11	51.2636	51.2636	51.2636	complex
130718_004	166	605	605	9690	10295	41880	42485	TRUE	Early Zygotene	2	1	21	297.394	76.6675	187.031	complex
130718_004	167	605	605	9090	9695	42120	42725	TRUE	Early Zygotene	1	1	11	14.6147	14.6147	14.6147	simple
130718_004	168	605	605	6030	6635	26850	27455	FALSE	Early Zygotene	1	1	11	41.0255	41.0255	41.0255	simple
130718_004	169	605	605	6150	6755	30180	30785	FALSE	Early Zygotene	1	1	11	87.5632	87.5632	87.5632	simple
130718_004	170	605	605	7050	7655	29400	30005	FALSE	Early Zygotene	1	0	10	155.854	155.854	155.854
130718_004	172	605	605	8040	8645	30150	30755	FALSE	Early Zygotene	3	1	31	296.987	69.8743	181.91	simple
130718_004	173	605	605	8850	9455	30300	30905	FALSE	Early Zygotene	3	1	31	279.708	127.693	221.436	separate
130718_004	175	605	605	9570	10175	30720	31325	FALSE	Early Zygotene	1	2	12	108.122	22.2886	65.2053	D1R2 bridge
130718_004	176	605	605	9960	10565	30420	31025	FALSE	Early Zygotene	1	1	11	109.946	109.946	109.946	complex
130718_004	177	605	605	10080	10685	30900	31505	FALSE	Early Zygotene	1	1	11	253.137	253.137	253.137	separate
130718_004	178	605	605	10590	11195	30630	31235	FALSE	Early Zygotene	2	3	23	388.509	21.7737	180.975	paired
130718_004	179	605	605	11310	11915	30810	31415	FALSE	Early Zygotene	2	1	21	246.693	24.9449	135.819	complex
130718_004	180	605	605	11580	12185	31140	31745	FALSE	Early Zygotene	2	3	23	511.554	34.8456	241.606	paired
130718_008	1	605	605	18075	18680	11340	11945	FALSE	Leptotene	2	1	21	184.146	33.0811	108.614	complex
130718_008	2	605	605	23385	23990	10560	11165	FALSE	Leptotene	2	1	21	162.945	57.2836	110.115	complex
130718_008	3	605	605	22755	23360	11520	12125	FALSE	Leptotene	1	1	11	68.2939	68.2939	68.2939	complex
130718_008	4	605	605	17655	18260	14490	15095	FALSE	Leptotene	0	3	3	392.237	91.8449	246.879
130718_008	6	605	605	20475	21080	14910	15515	FALSE	Leptotene	1	2	12	237.206	24.9972	131.101	D1R2 bridge
130718_008	8	605	605	20235	20840	16080	16685	FALSE	Leptotene	1	1	11	33.778	33.778	33.778	complex
130718_008	9	605	605	22995	23600	15240	15845	FALSE	Leptotene	2	1	21	294.734	87.9287	191.331	simple
130718_008	10	605	605	20685	21290	8520	9125	FALSE	Leptotene	2	1	21	322.747	75.6396	199.193	separate
130718_008	11	605	605	28125	28730	14520	15125	FALSE	Leptotene	1	0	10	53.9875	53.9875	53.9875
130718_008	12	605	605	28365	28970	14910	15515	FALSE	Leptotene	2	1	21	280.706	58.2316	169.469	simple
130718_008	13	605	605	24765	25370	16230	16835	FALSE	Leptotene	3	1	31	247.885	163.962	201.618	D2R1 bridge
130718_008	16	605	605	26505	27110	16110	16715	FALSE	Leptotene	1	1	11	12.6065	12.6065	12.6065	complex
130718_008	18	605	605	31185	31790	14430	15035	FALSE	Leptotene	2	1	21	268.735	43.4866	156.111	complex
130718_008	19	605	605	31305	31910	15060	15665	FALSE	Leptotene	1	0	10	33.2098	33.2098	33.2098
130718_008	20	605	605	32655	33260	16530	17135	FALSE	Leptotene	1	1	11	265.013	265.013	265.013	separate
130718_008	21	605	605	31335	31940	19860	20465	FALSE	Leptotene	2	1	21	309.309	90.2249	199.767	complex
130718_008	23	605	605	34575	35180	20760	21365	FALSE	Leptotene	1	1	11	26.8484	26.8484	26.8484
130718_008	24	605	605	33975	34580	19020	19625	FALSE	Leptotene	2	0	20	454.592	330.14	392.366
130718_008	25	605	605	35805	36410	22560	23165	FALSE	Leptotene	1	2	12	261.626	24.8686	143.247	complex
130718_008	26	605	605	35835	36440	22980	23585	FALSE	Leptotene	1	3	13	138.726	82.5801	115.358	D1R2 bridge
130718_008	27	605	605	28755	29360	19500	20105	FALSE	Leptotene	1	1	11	32.7047	32.7047	32.7047	complex
130718_008	28	605	605	25245	25850	18510	19115	FALSE	Leptotene	1	1	11	25.4033	25.4033	25.4033	complex
130718_008	29	605	605	22455	23060	21300	21905	FALSE	Leptotene	2	1	21	357.379	97.741	227.56	complex
130718_008	30	605	605	24165	24770	23010	23615	FALSE	Leptotene	1	1	11	31.3139	31.3139	31.3139	complex
130718_008	31	605	605	25605	26210	23310	23915	FALSE	Leptotene	2	1	21	230.475	114.987	172.731	separate
130718_008	32	605	605	28245	28850	23310	23915	FALSE	Leptotene	1	1	11	25.2097	25.2097	25.2097	complex
130718_008	33	605	605	30015	30620	22800	23405	FALSE	Leptotene	1	0	10	268.707	268.707	268.707
130718_008	34	605	605	30345	30950	23460	24065	FALSE	Leptotene	2	2	22	267.237	118.66	217.32	complex
130718_008	35	605	605	29865	30470	23580	24185	FALSE	Leptotene	1	1	11	82.3015	82.3015	82.3015	complex
130718_008	36	605	605	29385	29990	24360	24965	FALSE	Leptotene	1	2	12	305.911	23.6841	164.798	simple
130718_008	37	605	605	34395	35000	26160	26765	FALSE	Leptotene	2	1	21	139.733	69.8384	104.786	D2R1 bridge
130718_008	38	605	605	27075	27680	25560	26165	FALSE	Leptotene	1	2	12	195.645	18.3944	107.02	complex
130718_008	39	605	605	27435	28040	26490	27095	FALSE	Leptotene	2	1	21	125.279	64.5035	94.8914	D2R1 bridge
130718_008	40	605	605	25065	25670	25950	26555	FALSE	Leptotene	4	1	41	265.494	54.3891	180.335	simple
130718_008	41	605	605	22965	23570	24420	25025	FALSE	Leptotene	1	1	11	238.553	238.553	238.553	separate
130718_008	42	605	605	22455	23060	25200	25805	FALSE	Leptotene	2	2	22	226.657	39.5213	120.019	paired
130718_008	44	605	605	21795	22400	25050	25655	FALSE	Leptotene	3	1	31	359.924	107.104	195.87	D2R1 bridge
130718_008	45	605	605	26835	27440	28470	29075	FALSE	Leptotene	3	1	31	305.312	41.6557	197.891	simple
130718_008	46	605	605	30225	30830	29040	29645	FALSE	Leptotene	2	1	21	232.355	221.441	226.898	D2R1 bridge
130718_008	47	605	605	25575	26180	28800	29405	FALSE	Leptotene	1	1	11	29.8001	29.8001	29.8001	complex
130718_008	48	605	605	23805	24410	28110	28715	FALSE	Leptotene	2	2	22	530.26	22.5114	275.464	simple
130718_008	49	605	605	21375	21980	28170	28775	FALSE	Leptotene	2	1	21	121.134	111.226	116.18	D2R1 bridge
130718_008	50	605	605	22395	23000	30990	31595	FALSE	Leptotene	1	1	11	11.3769	11.3769	11.3769	simple
130718_008	51	605	605	22185	22790	31380	31985	FALSE	Leptotene	0	2	2	95.8908	90.9118	93.4013
130718_008	52	605	605	21915	22520	32130	32735	FALSE	Leptotene	2	1	21	177.688	108.316	143.002	simple
130718_008	54	605	605	23475	24080	30630	31235	FALSE	Leptotene	1	1	11	29.0678	29.0678	29.0678	complex
130718_008	55	605	605	24825	25430	32940	33545	FALSE	Leptotene	1	1	11	19.7981	19.7981	19.7981	simple
130718_008	56	605	605	21225	21830	35100	35705	FALSE	Leptotene	2	0	20	85.8836	75.7015	80.7926
130718_008	57	605	605	21015	21620	34590	35195	FALSE	Leptotene	1	2	12	121.017	116.633	118.825	D1R2 bridge
130718_008	58	605	605	20115	20720	33630	34235	FALSE	Leptotene	3	2	32	356.107	84.7336	227.18	complex
130718_008	59	605	605	12735	13340	37560	38165	FALSE	Leptotene	2	1	21	240.359	36.1998	138.279	simple
130718_008	60	605	605	12855	13460	35280	35885	FALSE	Leptotene	1	1	11	44.2194	44.2194	44.2194	complex
130718_008	61	605	605	12645	13250	29520	30125	FALSE	Leptotene	1	1	11	19.0287	19.0287	19.0287	complex
130718_008	62	605	605	12885	13490	28530	29135	FALSE	Leptotene	1	1	11	66.7314	66.7314	66.7314	complex
130718_008	63	605	605	13485	14090	26970	27575	FALSE	Leptotene	1	1	11	67.3897	67.3897	67.3897	simple
130718_008	64	605	605	15105	15710	23460	24065	FALSE	Leptotene	1	2	12	110.858	81.817	96.3374	D1R2 bridge
130718_008	65	605	605	8505	9110	29940	30545	FALSE	Leptotene	2	1	21	295.81	74.4287	185.119	complex
130718_008	66	605	605	18615	19220	24090	24695	FALSE	Leptotene	3	2	32	304.731	65.1927	176.861	simple
130718_008	67	605	605	12585	13190	21480	22085	FALSE	Leptotene	1	1	11	2.91946	2.91946	2.91946	complex
130718_008	68	605	605	12405	13010	20670	21275	FALSE	Leptotene	2	3	23	510.896	98.7734	297.712	D2R1 bridge
130718_008	70	605	605	11715	12320	20730	21335	FALSE	Leptotene	2	1	21	233.438	194.46	213.949	separate
130718_008	71	605	605	12375	12980	17520	18125	FALSE	Leptotene	1	1	11	66.3663	66.3663	66.3663	complex
130718_008	72	605	605	4755	5360	21180	21785	FALSE	Leptotene	2	1	21	319.175	109.174	214.175	complex
130718_008	73	605	605	7635	8240	17640	18245	FALSE	Leptotene	1	2	12	131.608	125.514	128.561	simple
130718_008	75	605	605	8805	9410	17250	17855	FALSE	Leptotene	3	1	31	302.474	97.2331	199.924	simple
130718_010	1	605	605	20360	20965	7340	7945	FALSE	Late Zygotene	2	1	21	197.984	67.1139	132.549	complex
130718_010	2	605	605	20000	20605	7620	8225	FALSE	Late Zygotene	2	2	22	279.501	117.591	201.86	D1R2 bridge
130718_010	3	605	605	20280	20885	8100	8705	FALSE	Late Zygotene	6	2	62	394.423	81.0901	237.995	D2R1 bridge
130718_010	4	605	605	20560	21165	8500	9105	FALSE	Late Zygotene	3	2	32	325.818	13.715	203.353	paired
130718_010	5	605	605	20280	20885	8940	9545	TRUE	Late Zygotene	3	2	32	481.55	35.796	262.02	simple
130718_010	6	605	605	19960	20565	10060	10665	TRUE	Late Zygotene	2	2	22	497.699	15.0339	258.292	complex
130718_010	7	605	605	19000	19605	11020	11625	TRUE	Late Zygotene	2	1	21	410.98	72.2879	241.634	simple
130718_010	9	605	605	17960	18565	10980	11585	TRUE	Late Zygotene	1	2	12	356.678	67.7546	212.216	complex
130718_010	10	605	605	18080	18685	11420	12025	TRUE	Late Zygotene	2	1	21	246.751	70.3875	158.569	simple
130718_010	11	605	605	17080	17685	11420	12025	TRUE	Late Zygotene	1	3	13	367.615	20.1071	224.071	complex
130718_010	12	605	605	16400	17005	11460	12065	TRUE	Late Zygotene	2	2	22	383.216	55.4074	238.413	complex
130718_010	13	605	605	15800	16405	11700	12305	FALSE	Late Zygotene	2	2	22	294.98	15.0113	178.028	D1R2 bridge
130718_010	14	605	605	27680	28285	8740	9345	TRUE	Late Zygotene	3	2	32	534.302	52.1758	287.092	complex
130718_010	15	605	605	28040	28645	9980	10585	TRUE	Late Zygotene	3	2	32	449.633	111.834	281.93	D1R2 bridge
130718_010	16	605	605	26200	26805	11820	12425	TRUE	Late Zygotene	1	1	11	21.1544	21.1544	21.1544	complex
130718_010	17	605	605	26120	26725	12500	13105	TRUE	Late Zygotene	2	1	21	282.397	33.1085	157.753	complex
130718_010	18	605	605	25640	26245	12420	13025	TRUE	Late Zygotene	2	2	22	490.07	70.3651	290.94
130718_010	19	605	605	8960	9565	17340	17945	TRUE	Late Zygotene	1	1	11	56.2546	56.2546	56.2546	simple
130718_010	20	605	605	9800	10405	17460	18065	TRUE	Late Zygotene	2	1	21	319.445	38.495	178.97	simple
130718_010	21	605	605	10760	11365	19500	20105	TRUE	Late Zygotene	1	1	11	28.4024	28.4024	28.4024	simple
130718_010	22	605	605	9840	10445	20860	21465	TRUE	Late Zygotene	1	1	11	73.5951	73.5951	73.5951	complex
130718_010	23	605	605	10200	10805	21260	21865	TRUE	Late Zygotene	3	3	33	520.757	30.0222	257.745	paired
130718_010	24	605	605	10440	11045	21580	22185	TRUE	Late Zygotene	2	1	21	146.847	83.28	115.064	complex
130718_010	25	605	605	18000	18605	15980	16585	TRUE	Late Zygotene	2	2	22	527.63	25.2676	275.698	simple
130718_010	26	605	605	18280	18885	18420	19025	TRUE	Late Zygotene	3	1	31	343.273	32.4037	200.702	simple
130718_010	27	605	605	18440	19045	19180	19785	TRUE	Late Zygotene	1	1	11	70.7697	70.7697	70.7697	simple
130718_010	28	605	605	18840	19445	19460	20065	TRUE	Late Zygotene	1	1	11	41.1457	41.1457	41.1457	complex
130718_010	29	605	605	18520	19125	19780	20385	TRUE	Late Zygotene	3	2	32	385.576	6.06769	193.273	paired
130718_010	30	605	605	19440	20045	20780	21385	TRUE	Late Zygotene	4	2	42	408.712	52.9694	200.457	complex
130718_010	31	605	605	19880	20485	21580	22185	TRUE	Late Zygotene	3	1	31	304.244	40.7502	198.159	complex
130718_010	32	605	605	27240	27845	17820	18425	TRUE	Late Zygotene	2	2	22	376.884	97.1906	190.937	D1R2 bridge
130718_010	33	605	605	25360	25965	18940	19545	TRUE	Late Zygotene	1	1	11	26.7931	26.7931	26.7931	simple
130718_010	34	605	605	25080	25685	19660	20265	TRUE	Late Zygotene	1	1	11	221.637	221.637	221.637	separate
130718_010	35	605	605	27360	27965	18260	18865	TRUE	Late Zygotene	1	1	11	53.3754	53.3754	53.3754	complex
130718_010	36	605	605	6640	7245	25780	26385	TRUE	Late Zygotene	2	2	22	429.916	66.3962	231.933	complex
130718_010	37	605	605	7400	8005	26980	27585	TRUE	Late Zygotene	1	1	11	59.4619	59.4619	59.4619	complex
130718_010	38	605	605	7080	7685	27460	28065	TRUE	Late Zygotene	2	4	24	485.196	57.261	239.168	D1R2 bridge
130718_010	39	605	605	7520	8125	28540	29145	TRUE	Late Zygotene	1	1	11	116.425	116.425	116.425	complex
130718_010	40	605	605	6760	7365	29180	29785	TRUE	Late Zygotene	1	1	11	112.315	112.315	112.315	complex
130718_010	41	605	605	6760	7365	29660	30265	TRUE	Late Zygotene	1	2	12	339.586	62.6843	201.135	complex
130718_010	42	605	605	12080	12685	24980	25585	TRUE	Late Zygotene	1	1	11	38.1148	38.1148	38.1148	complex
130718_010	43	605	605	11960	12565	26340	26945	TRUE	Late Zygotene	2	1	21	382.377	25.651	204.014	complex
130718_010	45	605	605	19760	20365	26740	27345	TRUE	Late Zygotene	1	1	11	92.1261	92.1261	92.1261	complex
130718_010	46	605	605	19320	19925	26900	27505	TRUE	Late Zygotene	3	3	33	354.734	22.1841	167.589	paired
130718_010	49	605	605	35860	36465	14300	14905	TRUE	Late Zygotene	2	2	22	356.169	125.646	194.782	paired
130718_010	50	605	605	35900	36505	14780	15385	TRUE	Late Zygotene	1	1	11	135.323	135.323	135.323	complex
130718_010	51	605	605	35420	36025	17820	18425	TRUE	Late Zygotene	1	1	11	51.3712	51.3712	51.3712	complex
130718_010	53	605	605	44660	45265	20100	20705	TRUE	Late Zygotene	1	2	12	212.367	62.7787	137.573	complex
130718_010	54	605	605	44500	45105	20580	21185	TRUE	Late Zygotene	1	1	11	43.7786	43.7786	43.7786	complex
130718_010	55	605	605	43260	43865	23500	24105	TRUE	Late Zygotene	2	1	21	145.361	50.54	97.9503	D2R1 bridge
130718_010	56	605	605	43860	44465	23940	24545	TRUE	Late Zygotene	3	1	31	235.305	68.8789	174.083	simple
130718_010	57	605	605	45500	46105	25620	26225	TRUE	Late Zygotene	1	1	11	152.749	152.749	152.749	complex
130718_010	58	605	605	36820	37425	23780	24385	FALSE	Late Zygotene	2	0	20	118.267	59.5769	88.9221
130718_010	59	605	605	35700	36305	24060	24665	FALSE	Late Zygotene	1	1	11	93.7439	93.7439	93.7439	complex
130718_010	60	605	605	34460	35065	24860	25465	FALSE	Late Zygotene	3	1	31	212.68	36.277	144.896	D2R1 bridge
130718_010	61	605	605	34220	34825	25620	26225	FALSE	Late Zygotene	1	2	12	295.664	24.1937	159.929	complex
130718_010	62	605	605	33740	34345	26140	26745	FALSE	Late Zygotene	1	2	12	213.278	37.2833	125.28	complex
130718_010	63	605	605	33100	33705	26740	27345	FALSE	Late Zygotene	1	2	12	279.778	51.7496	165.764	complex
130718_010	64	605	605	32500	33105	27180	27785	FALSE	Late Zygotene	2	1	21	238.087	25.8768	131.982	complex
130718_010	65	605	605	31860	32465	27620	28225	FALSE	Late Zygotene	3	2	32	399.396	106.744	276.386	D1R2 bridge
130718_010	66	605	605	31580	32185	28180	28785	FALSE	Late Zygotene	3	3	33	436.79	26.0498	212.627	paired
130718_010	67	605	605	33540	34145	23820	24425	TRUE	Late Zygotene	4	3	43	395.827	22.2371	207.704	D2R1 bridge
130718_010	68	605	605	33340	33945	22380	22985	TRUE	Late Zygotene	3	4	34	532.106	46.507	281.096	D2R1 bridge
130718_010	69	605	605	32980	33585	21740	22345	TRUE	Late Zygotene	2	1	21	216.688	46.6395	131.664	simple
130718_010	70	605	605	32420	33025	21540	22145	TRUE	Late Zygotene	2	1	21	218.722	12.9469	115.835	simple
130718_010	71	605	605	32180	32785	22020	22625	TRUE	Late Zygotene	2	1	21	412.564	16.8413	214.703	simple
130718_010	72	605	605	32020	32625	22540	23145	TRUE	Late Zygotene	2	2	22	541.827	55.7547	337.574	complex
130718_010	73	605	605	31420	32025	23940	24545	FALSE	Late Zygotene	2	1	21	216.31	36.1699	126.24	complex
130718_010	74	605	605	35580	36185	25700	26305	TRUE	Late Zygotene	1	2	12	301.679	49.5194	175.599	complex
130718_010	75	605	605	35460	36065	25060	25665	TRUE	Late Zygotene	2	2	22	389.479	9.36775	196.305	paired
130718_010	77	605	605	34500	35105	24220	24825	TRUE	Late Zygotene	2	1	21	267.8	21.4165	144.608	complex
130718_010	78	605	605	33940	34545	24300	24905	TRUE	Late Zygotene	1	1	11	73.3452	73.3452	73.3452	complex
130718_010	80	605	605	32860	33465	23220	23825	TRUE	Late Zygotene	1	2	12	311.7	25.021	168.36	complex
130718_010	81	605	605	32700	33305	22540	23145	FALSE	Late Zygotene	1	2	12	187.913	72.8158	130.365	complex
130718_010	82	605	605	32260	32865	23140	23745	FALSE	Late Zygotene	1	1	11	40.1126	40.1126	40.1126	complex
130718_010	84	605	605	31340	31945	22380	22985	TRUE	Late Zygotene	3	3	33	394.113	32.3832	252.828	complex
130718_010	85	605	605	30940	31545	22100	22705	TRUE	Late Zygotene	1	3	13	236.158	21.6863	154.943	simple
130718_010	86	605	605	30140	30745	21900	22505	TRUE	Late Zygotene	1	2	12	206.002	152.627	179.315	D1R2 bridge
130718_010	87	605	605	29700	30305	21860	22465	TRUE	Late Zygotene	4	3	43	350.767	13.111	214.644	D2R1 bridge
130718_010	88	605	605	29140	29745	21820	22425	TRUE	Late Zygotene	1	2	12	161.883	54.0592	107.971	complex
130718_010	89	605	605	28660	29265	21380	21985	TRUE	Late Zygotene	2	2	22	395.418	42.6823	224.409	complex
130718_010	90	605	605	29500	30105	22900	23505	FALSE	Late Zygotene	2	1	21	344.658	38.6422	191.65	complex
130718_010	91	605	605	29860	30465	23340	23945	FALSE	Late Zygotene	1	1	11	6.91443	6.91443	6.91443	complex
130718_010	92	605	605	29860	30465	23980	24585	FALSE	Late Zygotene	1	2	12	290.947	51.4902	171.219	complex
130718_010	93	605	605	29380	29985	24340	24945	FALSE	Late Zygotene	2	1	21	222.168	62.6473	142.408	D2R1 bridge
130718_010	94	605	605	29900	30505	24500	25105	FALSE	Late Zygotene	2	4	24	367.767	57.9515	214.495	D1R2 bridge
130718_010	95	605	605	30500	31105	24220	24825	FALSE	Late Zygotene	1	3	13	257.572	134.911	210.772	separate
130718_010	96	605	605	28940	29545	25220	25825	TRUE	Late Zygotene	2	2	22	481.512	10.1253	243.247	complex
130718_010	97	605	605	28380	28985	25540	26145	TRUE	Late Zygotene	5	1	51	332.723	44.2596	219.36	simple
130718_010	98	605	605	27740	28345	25660	26265	TRUE	Late Zygotene	1	2	12	285.254	39.9584	162.606	complex
130718_010	99	605	605	28140	28745	25940	26545	TRUE	Late Zygotene	3	2	32	463.096	34.3249	221.394	paired
130718_010	100	605	605	27660	28265	26220	26825	TRUE	Late Zygotene	2	2	22	311.722	25.7777	160.552	paired
130718_010	101	605	605	27140	27745	26860	27465	TRUE	Late Zygotene	1	2	12	156.987	64.9124	110.95	D1R2 bridge
130718_010	102	605	605	26700	27305	26940	27545	TRUE	Late Zygotene	2	2	22	242.525	17.2912	129.265	paired
130718_010	103	605	605	30020	30625	28860	29465	TRUE	Late Zygotene	2	1	21	181.114	76.4495	128.782
130718_010	104	605	605	29420	30025	29140	29745	TRUE	Late Zygotene	2	4	24	384.838	2.30643	247.368	paired
130718_010	105	605	605	28860	29465	29180	29785	TRUE	Late Zygotene	2	2	22	255.768	149.196	204.089	complex
130718_010	106	605	605	25740	26345	30020	30625	TRUE	Late Zygotene	3	2	32	352.489	102.82	233.497	D1R2 bridge
130718_010	107	605	605	25660	26265	30500	31105	TRUE	Late Zygotene	2	1	21	167.081	76.2906	121.686	D2R1 bridge
130718_010	108	605	605	30100	30705	29460	30065	TRUE	Late Zygotene	1	1	11	19.9675	19.9675	19.9675	simple
130718_010	109	605	605	31260	31865	29700	30305	TRUE	Late Zygotene	2	1	21	173.654	57.0381	115.346	D2R1 bridge
130718_010	111	605	605	32540	33145	31060	31665	TRUE	Late Zygotene	1	1	11	304.148	304.148	304.148	separate
130718_010	112	605	605	33420	34025	32100	32705	TRUE	Late Zygotene	2	1	21	258.859	70.5391	164.699	complex
130718_010	113	605	605	40460	41065	30860	31465	FALSE	Late Zygotene	1	1	11	19.3229	19.3229	19.3229	complex
130718_010	114	605	605	40540	41145	31620	32225	FALSE	Late Zygotene	2	2	22	262.372	92.7617	176.754	complex
130718_010	115	605	605	40660	41265	32460	33065	FALSE	Late Zygotene	1	1	11	80.1624	80.1624	80.1624	complex
130718_010	116	605	605	40860	41465	32900	33505	FALSE	Late Zygotene	1	2	12	397.202	61.5013	229.351	complex
130718_010	117	605	605	40980	41585	34140	34745	FALSE	Late Zygotene	1	2	12	161.432	23.421	92.4264	D1R2 bridge
130718_010	119	605	605	41260	41865	34860	35465	FALSE	Late Zygotene	2	2	22	469.966	38.6394	249.318	complex
130718_010	120	605	605	40820	41425	35260	35865	FALSE	Late Zygotene	1	1	11	110.81	110.81	110.81	complex
130718_010	121	605	605	40780	41385	35860	36465	FALSE	Late Zygotene	2	1	21	268.85	40.3964	154.623	complex
130718_010	122	605	605	40420	41025	36420	37025	FALSE	Late Zygotene	2	1	21	155.371	103.653	129.512	D2R1 bridge
130718_010	123	605	605	40260	40865	36940	37545	FALSE	Late Zygotene	2	2	22	287.207	72.7596	176.691	complex
130718_010	124	605	605	39660	40265	37300	37905	FALSE	Late Zygotene	1	1	11	101.101	101.101	101.101	complex
130718_010	125	605	605	39220	39825	37380	37985	FALSE	Late Zygotene	5	4	54	508.496	37.7573	253.673	paired
130718_010	127	605	605	34780	35385	38060	38665	TRUE	Late Zygotene	2	1	21	204.127	74.4334	139.28	simple
130718_010	128	605	605	34980	35585	37460	38065	TRUE	Late Zygotene	1	1	11	96.9598	96.9598	96.9598	complex
130718_010	129	605	605	35860	36465	36820	37425	TRUE	Late Zygotene	2	3	23	304.214	9.9314	200.127	paired
130718_010	130	605	605	35420	36025	36460	37065	TRUE	Late Zygotene	1	1	11	32.3249	32.3249	32.3249	complex
130718_010	131	605	605	36220	36825	35820	36425	TRUE	Late Zygotene	2	1	21	155.916	30.2678	93.0919	D2R1 bridge
130718_010	133	605	605	36460	37065	35260	35865	TRUE	Late Zygotene	3	2	32	422.047	121.923	232.965	D1R2 bridge
130718_010	134	605	605	36780	37385	34820	35425	TRUE	Late Zygotene	1	2	12	155.212	65.2509	110.231	complex
130718_010	135	605	605	36980	37585	34180	34785	TRUE	Late Zygotene	2	1	21	236.579	43.2133	139.896	complex
130718_010	136	605	605	36740	37345	32300	32905	TRUE	Late Zygotene	2	2	22	355.009	26.7743	180.47	paired
130718_010	137	605	605	37380	37985	30420	31025	TRUE	Late Zygotene	2	3	23	393.716	51.8625	198.119	complex
130718_010	138	605	605	36780	37385	30580	31185	TRUE	Late Zygotene	3	1	31	224.256	141.482	193.304	D2R1 bridge
130718_010	139	605	605	34900	35505	35260	35865	TRUE	Late Zygotene	1	2	12	293.89	70.393	182.142	simple
130718_010	140	605	605	33500	34105	34740	35345	TRUE	Late Zygotene	2	1	21	220.848	61.1675	141.008	simple
130718_010	141	605	605	31820	32425	34020	34625	TRUE	Late Zygotene	2	1	21	177.689	90.518	134.103	D2R1 bridge
130718_010	142	605	605	31260	31865	34180	34785	TRUE	Late Zygotene	2	1	21	252.102	47.6921	149.897	simple
130718_010	143	605	605	30780	31385	35060	35665	TRUE	Late Zygotene	2	2	22	263.142	55.7986	165.484	simple
130718_010	144	605	605	30580	31185	35820	36425	TRUE	Late Zygotene	1	1	11	44.214	44.214	44.214	simple
130718_010	145	605	605	22045	22650	39920	40525	TRUE	Late Zygotene	1	1	11	142.517	142.517	142.517	complex
130718_010	146	605	605	21085	21690	39620	40225	TRUE	Late Zygotene	1	1	11	90.2567	90.2567	90.2567	complex
130718_010	147	605	605	20725	21330	39500	40105	TRUE	Late Zygotene	2	2	22	370.502	41.8419	206.504
130718_010	148	605	605	27205	27810	43970	44575	TRUE	Late Zygotene	1	2	12	324.798	61.9427	193.371	complex
130718_010	149	605	605	25585	26190	43730	44335	TRUE	Late Zygotene	1	1	11	126.483	126.483	126.483	complex
130718_010	150	605	605	23395	24000	46850	47455	TRUE	Late Zygotene	3	2	32	409.624	47.5588	200.523	D2R1 bridge
130718_010	151	605	605	19735	20340	46430	47035	TRUE	Late Zygotene	1	1	11	77.9337	77.9337	77.9337	complex
130718_010	152	605	605	18445	19050	46640	47245	TRUE	Late Zygotene	1	1	11	77.7823	77.7823	77.7823	complex
140117_003	1	605	605	17875	18480	2680	3285	FALSE	Leptotene	1	1	11	22.3969	22.3969	22.3969	complex
140117_003	2	605	605	22030	22635	2550	3155	FALSE	Leptotene	1	1	11	107.287	107.287	107.287	complex
140117_003	3	605	605	28990	29595	2010	2615	FALSE	Leptotene	1	1	11	73.7067	73.7067	73.7067	simple
140117_003	4	605	605	34570	35175	1440	2045	FALSE	Leptotene	1	1	11	32.774	32.774	32.774	complex
140117_003	5	605	605	34180	34785	2490	3095	FALSE	Leptotene	1	2	12	260.381	75.101	167.741	simple
140117_003	6	605	605	37090	37695	5370	5975	FALSE	Leptotene	1	1	11	29.4898	29.4898	29.4898	simple
140117_003	7	605	605	36600	37205	6315	6920	FALSE	Leptotene	1	0	10	NA	NA	NA
140117_003	8	605	605	28300	28905	9940	10545	FALSE	Leptotene	1	1	11	94.3314	94.3314	94.3314	simple
140117_003	9	605	605	27720	28325	9615	10220	FALSE	Leptotene	1	1	11	55.5422	55.5422	55.5422	simple
140117_003	10	605	605	39040	39645	12505	13110	FALSE	Leptotene	1	1	11	20.0809	20.0809	20.0809	simple
140117_003	11	605	605	36685	37290	15550	16155	FALSE	Leptotene	0	1	1	NA	NA	NA
140117_003	12	605	605	35500	36105	11350	11955	FALSE	Leptotene	1	1	11	16.2173	16.2173	16.2173	simple
140117_003	13	605	605	40230	40835	16155	16760	FALSE	Leptotene	2	1	21	188.454	53.2529	120.853	simple
140117_003	14	605	605	36950	37555	17445	18050	FALSE	Leptotene	1	1	11	25.3357	25.3357	25.3357	simple
140117_003	15	605	605	36745	37350	18765	19370	FALSE	Leptotene	1	1	11	40.1755	40.1755	40.1755	complex
140117_003	16	605	605	36175	36780	19605	20210	FALSE	Leptotene	1	1	11	5.55115	5.55115	5.55115	simple
140117_003	17	605	605	36505	37110	20280	20885	FALSE	Leptotene	1	1	11	56.0824	56.0824	56.0824	simple
140117_003	18	605	605	44980	45585	22105	22710	FALSE	Leptotene	1	1	11	34.3634	34.3634	34.3634	simple
140117_003	19	605	605	42980	43585	23425	24030	FALSE	Leptotene	1	1	11	42.3293	42.3293	42.3293	complex
140117_003	20	605	605	45395	46000	27240	27845	FALSE	Leptotene	1	1	11	26.234	26.234	26.234	simple
140117_003	21	605	605	39810	40415	23640	24245	FALSE	Leptotene	1	2	12	197.723	37.5484	117.636	simple
140117_003	22	605	605	38430	39035	22425	23030	FALSE	Leptotene	2	1	21	237.657	52.6154	145.136	simple
140117_003	23	605	605	37345	37950	24520	25125	FALSE	Leptotene	1	1	11	47.588	47.588	47.588	simple
140117_003	24	605	605	31055	31660	6940	7545	FALSE	Leptotene	1	2	12	129.371	22.2196	75.7952	D1R2 bridge
140117_003	25	605	605	30135	30740	10720	11325	FALSE	Leptotene	3	1	31	345.207	44.749	186.6	simple
140117_003	26	605	605	30355	30960	13220	13825	FALSE	Leptotene	1	1	11	12.4257	12.4257	12.4257	complex
140117_003	27	605	605	32740	33345	17720	18325	FALSE	Leptotene	1	1	11	43.323	43.323	43.323	simple
140117_003	28	605	605	32465	33070	18130	18735	FALSE	Leptotene	1	1	11	61.3433	61.3433	61.3433	simple
140117_003	29	605	605	38220	38825	31040	31645	FALSE	Leptotene	1	2	12	211.069	17.5757	114.322	simple
140117_003	30	605	605	39065	39670	35405	36010	FALSE	Leptotene	1	1	11	39.9624	39.9624	39.9624	complex
140117_003	31	605	605	39560	40165	35560	36165	FALSE	Leptotene	1	1	11	28.9729	28.9729	28.9729	simple
140117_003	32	605	605	38305	38910	36115	36720	FALSE	Leptotene	0	1	1	NA	NA	NA
140117_003	33	605	605	37305	37910	38820	39425	FALSE	Leptotene	1	1	11	57.9519	57.9519	57.9519	simple
140117_003	34	605	605	32600	33205	24645	25250	FALSE	Leptotene	1	1	11	78.2376	78.2376	78.2376	complex
140117_003	35	605	605	30450	31055	25265	25870	FALSE	Leptotene	1	1	11	39.7252	39.7252	39.7252	complex
140117_003	36	605	605	32120	32725	27180	27785	FALSE	Leptotene	1	1	11	127.825	127.825	127.825	complex
140117_003	37	605	605	32380	32985	27705	28310	FALSE	Leptotene	1	1	11	46.6617	46.6617	46.6617	complex
140117_003	38	605	605	28205	28810	32210	32815	FALSE	Leptotene	1	1	11	85.1236	85.1236	85.1236	complex
140117_003	39	605	605	28085	28690	33860	34465	FALSE	Leptotene	1	1	11	73.4138	73.4138	73.4138	complex
140117_003	40	605	605	28525	29130	34200	34805	FALSE	Leptotene	1	1	11	34.2157	34.2157	34.2157	complex
140117_003	41	605	605	29925	30530	34900	35505	FALSE	Leptotene	1	1	11	66.1083	66.1083	66.1083	simple
140117_003	42	605	605	30900	31505	38595	39200	FALSE	Leptotene	1	1	11	25.2984	25.2984	25.2984	simple
140117_003	43	605	605	23860	24465	38715	39320	FALSE	Leptotene	1	2	12	111.358	18.9912	65.1745	simple
140117_003	44	605	605	28245	28850	43640	44245	FALSE	Leptotene	1	1	11	95.8445	95.8445	95.8445	simple
140117_003	45	605	605	23010	23615	43355	43960	FALSE	Leptotene	1	1	11	37.6671	37.6671	37.6671	complex
140117_003	46	605	605	22715	23320	45350	45955	FALSE	Leptotene	2	1	21	350.558	39.7571	195.158	simple
140117_003	47	605	605	20150	20755	41630	42235	FALSE	Leptotene	1	1	11	43.772	43.772	43.772	complex
140117_003	48	605	605	15145	15750	42610	43215	FALSE	Leptotene	1	1	11	86.7304	86.7304	86.7304	simple
140117_003	49	605	605	11310	11915	45890	46495	FALSE	Leptotene	1	1	11	93.5658	93.5658	93.5658	complex
140117_003	50	605	605	11340	11945	46750	47355	FALSE	Leptotene	1	0	10	30.672	30.672	30.672
140117_003	51	605	605	10680	11285	46820	47425	FALSE	Leptotene	1	2	12	329.538	44.2046	186.871	simple
140117_003	52	605	605	8965	9570	47160	47765	FALSE	Leptotene	1	1	11	40.8001	40.8001	40.8001	complex
140117_003	53	605	605	9770	10375	43595	44200	FALSE	Leptotene	1	1	11	64.623	64.623	64.623	simple
140117_003	54	605	605	9255	9860	43715	44320	FALSE	Leptotene	1	2	12	329.807	49.1888	189.498	complex
140117_003	55	605	605	8565	9170	45150	45755	FALSE	Leptotene	1	1	11	68.6708	68.6708	68.6708	complex
140117_003	59	605	605	6690	7295	43025	43630	FALSE	Leptotene	1	1	11	55.2586	55.2586	55.2586	simple
140117_003	60	605	605	5775	6380	41345	41950	FALSE	Leptotene	1	2	12	194.311	17.4418	105.876	simple
140117_003	61	605	605	3795	4400	40675	41280	FALSE	Leptotene	1	1	11	85.0133	85.0133	85.0133	simple
140117_003	62	605	605	2485	3090	40125	40730	FALSE	Leptotene	1	1	11	19.2886	19.2886	19.2886	simple
140117_003	63	605	605	8240	8845	41750	42355	FALSE	Leptotene	1	2	12	154.931	49.2201	102.076	simple
140117_003	64	605	605	2340	2945	35210	35815	FALSE	Leptotene	1	1	11	23.4632	23.4632	23.4632	complex
140117_003	65	605	605	7760	8365	33550	34155	FALSE	Leptotene	1	1	11	42.8022	42.8022	42.8022	complex
140117_003	66	605	605	13640	14245	34050	34655	FALSE	Leptotene	1	1	11	29.5276	29.5276	29.5276	simple
140117_003	67	605	605	1440	2045	33810	34415	FALSE	Leptotene	1	1	11	56.0529	56.0529	56.0529	simple
140117_003	68	605	605	3490	4095	31540	32145	FALSE	Leptotene	1	1	11	20.0782	20.0782	20.0782	simple
140117_003	69	605	605	6180	6785	31440	32045	FALSE	Leptotene	1	1	11	29.7096	29.7096	29.7096	simple
140117_003	70	605	605	6055	6660	33185	33790	FALSE	Leptotene	1	0	10	30.8189	30.8189	30.8189
140117_003	71	605	605	10950	11555	31635	32240	FALSE	Leptotene	1	1	11	23.3123	23.3123	23.3123	simple
140117_003	72	605	605	12750	13355	29545	30150	FALSE	Leptotene	1	1	11	49.2629	49.2629	49.2629	complex
140117_003	73	605	605	13030	13635	25875	26480	FALSE	Leptotene	1	1	11	40.5639	40.5639	40.5639	complex
140117_003	74	605	605	13660	14265	25180	25785	FALSE	Leptotene	1	1	11	15.2436	15.2436	15.2436	simple
140117_003	75	605	605	6985	7590	25570	26175	FALSE	Leptotene	1	0	10	57.6727	57.6727	57.6727
140117_003	76	605	605	2890	3495	25450	26055	FALSE	Leptotene	1	1	11	46.3489	46.3489	46.3489	simple
140117_003	77	605	605	4600	5205	23500	24105	FALSE	Leptotene	1	1	11	1.28002	1.28002	1.28002	simple
140117_003	78	605	605	5565	6170	16800	17405	FALSE	Leptotene	1	1	11	20.2594	20.2594	20.2594	complex
140117_003	79	605	605	5835	6440	22320	22925	FALSE	Leptotene	1	1	11	76.7397	76.7397	76.7397	complex
140117_003	80	605	605	10575	11180	22485	23090	FALSE	Leptotene	1	1	11	20.7491	20.7491	20.7491	complex
140117_003	81	605	605	7710	8315	14760	15365	FALSE	Leptotene	1	0	10	71.6363	71.6363	71.6363
140117_003	82	605	605	10740	11345	10820	11425	FALSE	Leptotene	1	1	11	325.619	325.619	325.619	separate
140117_003	83	605	605	15630	16235	12590	13195	FALSE	Leptotene	1	1	11	23.0303	23.0303	23.0303	simple
140117_003	84	605	605	17010	17615	13550	14155	FALSE	Leptotene	1	1	11	192.591	192.591	192.591	separate
140117_003	85	605	605	14520	15125	15740	16345	FALSE	Leptotene	0	1	1	NA	NA	NA
140117_003	86	605	605	16710	17315	17690	18295	FALSE	Leptotene	1	1	11	40.5751	40.5751	40.5751	simple
140117_003	87	605	605	14760	15365	19580	20185	FALSE	Leptotene	1	1	11	34.8836	34.8836	34.8836	simple
140117_003	88	605	605	12720	13325	23240	23845	FALSE	Leptotene	1	1	11	58.0429	58.0429	58.0429	complex
140117_003	89	605	605	8880	9485	23390	23995	FALSE	Leptotene	0	1	1	NA	NA	NA
140117_003	90	605	605	9780	10385	24650	25255	FALSE	Leptotene	0	1	1	279.124	279.124	279.124
140117_003	91	605	605	8550	9155	24710	25315	FALSE	Leptotene	1	2	12	513.673	305.821	409.747	separate
140117_003	92	605	605	15720	16325	22620	23225	FALSE	Leptotene	1	1	11	86.2828	86.2828	86.2828	complex
140117_003	93	605	605	16890	17495	22950	23555	FALSE	Leptotene	1	1	11	40.8835	40.8835	40.8835	simple
140117_003	94	605	605	19560	20165	24410	25015	FALSE	Leptotene	1	1	11	21.8595	21.8595	21.8595	simple
140117_003	95	605	605	20940	21545	26480	27085	FALSE	Leptotene	1	1	11	90.7845	90.7845	90.7845	complex
140117_003	96	605	605	21210	21815	30440	31045	FALSE	Leptotene	1	1	11	29.4806	29.4806	29.4806	complex
140117_003	97	605	605	20550	21155	32315	32920	FALSE	Leptotene	1	1	11	20.4366	20.4366	20.4366	complex
140117_003	98	605	605	23565	24170	30725	31330	FALSE	Leptotene	0	1	1	202.875	202.875	202.875
140117_003	99	605	605	24435	25040	24845	25450	FALSE	Leptotene	1	1	11	66.005	66.005	66.005	complex
140117_003	100	605	605	20655	21260	21065	21670	FALSE	Leptotene	1	1	11	12.5254	12.5254	12.5254	simple
140117_003	101	605	605	16355	16960	13780	14385	FALSE	Leptotene	1	1	11	105.203	105.203	105.203	complex
140117_003	102	605	605	27455	28060	15160	15765	FALSE	Leptotene	2	1	21	336.291	28.8562	182.574	simple
140117_003	103	605	605	28190	28795	14770	15375	FALSE	Leptotene	1	1	11	47.6805	47.6805	47.6805	simple
140117_003	104	605	605	24905	25510	18835	19440	FALSE	Leptotene	1	1	11	51.8188	51.8188	51.8188	complex
140117_003	105	605	605	28865	29470	24250	24855	FALSE	Leptotene	1	1	11	94.2806	94.2806	94.2806	complex
140117_003	106	605	605	28235	28840	26380	26985	FALSE	Leptotene	1	1	11	37.0282	37.0282	37.0282	simple
140117_003	107	605	605	37200	37805	32340	32945	FALSE	Leptotene	0	1	1	NA	NA	NA
140117_003	108	605	605	35820	36425	4080	4685	FALSE	Leptotene	0	1	1	NA	NA	NA
140117_003	109	605	605	20080	20685	34440	35045	FALSE	Leptotene	0	1	1	NA	NA	NA
140117_003	110	605	605	22125	22730	38805	39410	FALSE	Leptotene	1	1	11	331.874	331.874	331.874	separate
140117_004	1	605	605	16575	17180	4020	4625	TRUE	Pachytene	1	1	11	119.068	119.068	119.068	simple
140117_004	2	605	605	26725	27330	9320	9925	TRUE	Pachytene	0	1	1	NA	NA	NA
140117_004	3	605	605	27405	28010	12130	12735	TRUE	Pachytene	1	1	11	63.5494	63.5494	63.5494	complex
140117_004	5	605	605	37135	37740	3560	4165	TRUE	Pachytene	1	1	11	79.7515	79.7515	79.7515	simple
140117_004	6	605	605	38035	38640	3030	3635	TRUE	Pachytene	1	0	10	113.881	113.881	113.881
140117_004	7	605	605	36025	36630	12070	12675	TRUE	Pachytene	1	1	11	141.557	141.557	141.557	simple
140117_004	8	605	605	35315	35920	12605	13210	TRUE	Pachytene	1	1	11	63.4374	63.4374	63.4374	complex
140117_004	9	605	605	38735	39340	16915	17520	TRUE	Pachytene	1	1	11	82.1695	82.1695	82.1695	simple
140117_004	10	605	605	39285	39890	17005	17610	TRUE	Pachytene	1	1	11	112.684	112.684	112.684	complex
140117_004	11	605	605	37805	38410	18005	18610	TRUE	Pachytene	1	1	11	29.8388	29.8388	29.8388	complex
140117_004	12	605	605	37165	37770	19025	19630	TRUE	Pachytene	1	1	11	52.6915	52.6915	52.6915	complex
140117_004	13	605	605	46285	46890	26280	26885	TRUE	Pachytene	1	1	11	251.365	251.365	251.365	separate
140117_004	14	605	605	44670	45275	29510	30115	TRUE	Pachytene	1	0	10	134.922	134.922	134.922
140117_004	15	605	605	34815	35420	34960	35565	TRUE	Pachytene	1	1	11	59.0853	59.0853	59.0853	complex
140117_004	16	605	605	34170	34775	34510	35115	TRUE	Pachytene	1	1	11	26.606	26.606	26.606	simple
140117_004	17	605	605	28515	29120	36445	37050	TRUE	Pachytene	1	1	11	42.9474	42.9474	42.9474	simple
140117_004	18	605	605	28620	29225	37030	37635	TRUE	Pachytene	1	1	11	80.1212	80.1212	80.1212	simple
140117_004	19	605	605	29130	29735	41425	42030	TRUE	Pachytene	1	2	12	203.837	35.1126	119.475	complex
140117_004	20	605	605	20375	20980	46380	46985	TRUE	Pachytene	1	1	11	94.1718	94.1718	94.1718	complex
140117_004	21	605	605	17960	18565	43740	44345	TRUE	Pachytene	1	1	11	72.9146	72.9146	72.9146	simple
140117_004	22	605	605	16565	17170	42900	43505	TRUE	Pachytene	1	1	11	29.8309	29.8309	29.8309	complex
140117_004	23	605	605	15560	16165	41820	42425	TRUE	Pachytene	2	1	21	281.465	48.0382	164.752	simple
140117_004	24	605	605	10120	10725	47900	48505	TRUE	Pachytene	1	2	12	310.859	50.5454	180.702	simple
140117_004	25	605	605	9955	10560	47060	47665	TRUE	Pachytene	1	1	11	78.6872	78.6872	78.6872	simple
140117_004	26	605	605	8980	9585	36450	37055	TRUE	Pachytene	1	2	12	200.013	51.7459	125.88	complex
140117_004	27	605	605	8930	9535	35900	36505	TRUE	Pachytene	2	2	22	398.983	20.752	202.105	paired
140117_004	28	605	605	8850	9455	35430	36035	TRUE	Pachytene	1	1	11	32.5962	32.5962	32.5962	complex
140117_004	29	605	605	1970	2575	19480	20085	TRUE	Pachytene	0	1	1	NA	NA	NA
140117_004	30	605	605	1865	2470	18660	19265	TRUE	Pachytene	1	1	11	21.7112	21.7112	21.7112	complex
140117_004	31	605	605	7400	8005	15180	15785	TRUE	Pachytene	2	1	21	323.634	40.5439	182.089	complex
140117_004	32	605	605	7800	8405	14630	15235	TRUE	Pachytene	0	1	1	184.335	184.335	184.335
140117_004	33	605	605	7570	8175	11900	12505	TRUE	Pachytene	1	1	11	372.73	372.73	372.73	separate
140117_004	34	605	605	12990	13595	11090	11695	TRUE	Pachytene	1	1	11	89.6754	89.6754	89.6754	simple
140117_004	36	605	605	11895	12500	13950	14555	TRUE	Pachytene	1	1	11	47.2567	47.2567	47.2567	complex
140117_004	37	605	605	11775	12380	14425	15030	TRUE	Pachytene	1	1	11	17.6849	17.6849	17.6849	complex
140117_004	38	605	605	18450	19055	18950	19555	TRUE	Pachytene	0	1	1	234.077	234.077	234.077
140117_004	39	605	605	16035	16640	20845	21450	TRUE	Pachytene	1	1	11	49.957	49.957	49.957	complex
140117_004	41	605	605	17640	18245	30050	30655	TRUE	Pachytene	1	1	11	19.1441	19.1441	19.1441	complex
140117_004	42	605	605	17590	18195	29400	30005	TRUE	Pachytene	1	2	12	191.34	60.2464	125.793	D1R2 bridge
140117_004	43	605	605	24200	24805	17340	17945	TRUE	Pachytene	1	1	11	40.4431	40.4431	40.4431	complex
140117_004	44	605	605	24065	24670	18170	18775	TRUE	Pachytene	1	1	11	75.9811	75.9811	75.9811	complex
140117_004	45	605	605	24185	24790	18660	19265	TRUE	Pachytene	1	1	11	122.391	122.391	122.391	complex
140117_004	46	605	605	24170	24775	19180	19785	TRUE	Pachytene	1	1	11	30.9434	30.9434	30.9434	simple
140117_004	47	605	605	27110	27715	25025	25630	TRUE	Pachytene	1	1	11	67.1887	67.1887	67.1887	complex
140117_004	49	605	605	26790	27395	24525	25130	FALSE	Pachytene	1	1	11	37.0669	37.0669	37.0669	complex
140117_004	50	605	605	26440	27045	24595	25200	FALSE	Pachytene	1	0	10	NA	NA	NA
140117_004	51	605	605	26090	26695	24765	25370	FALSE	Pachytene	1	1	11	16.9867	16.9867	16.9867	simple
140117_004	52	605	605	25600	26205	24605	25210	FALSE	Pachytene	1	2	12	80.0394	73.0871	76.5632	D1R2 bridge
140117_004	53	605	605	24990	25595	24565	25170	FALSE	Pachytene	1	1	11	100.228	100.228	100.228	complex
140117_004	54	605	605	24660	25265	24925	25530	FALSE	Pachytene	1	2	12	151.302	130.989	141.146	D1R2 bridge
140117_004	55	605	605	23850	24455	26215	26820	FALSE	Pachytene	1	1	11	28.553	28.553	28.553	simple
140117_004	56	605	605	23690	24295	26705	27310	FALSE	Pachytene	1	1	11	75.5048	75.5048	75.5048	complex
140117_004	57	605	605	24150	24755	26545	27150	FALSE	Pachytene	2	2	22	211.927	29.1578	123.007	paired
140117_004	58	605	605	24170	24775	27085	27690	FALSE	Pachytene	1	1	11	35.008	35.008	35.008	simple
140117_004	59	605	605	24430	25035	27515	28120	FALSE	Pachytene	1	1	11	23.0145	23.0145	23.0145	simple
140117_004	60	605	605	25020	25625	27585	28190	FALSE	Pachytene	1	1	11	2.29882	2.29882	2.29882	complex
140117_004	61	605	605	25370	25975	27885	28490	FALSE	Pachytene	1	1	11	8.02004	8.02004	8.02004	complex
140117_004	63	605	605	26375	26980	28750	29355	FALSE	Pachytene	1	2	12	283.651	23.7198	153.686	D1R2 bridge
140117_004	64	605	605	26845	27450	29030	29635	FALSE	Pachytene	1	1	11	60.249	60.249	60.249	complex
140117_004	65	605	605	27195	27800	29215	29820	FALSE	Pachytene	2	1	21	247.158	127.173	187.165	simple
140117_005	1	605	605	21605	22210	7770	8375	TRUE	Pachytene	3	1	31	241.496	159.056	193.958	complex
140117_005	2	605	605	33965	34570	4995	5600	TRUE	Pachytene	2	1	21	311.735	28.5457	170.14	complex
140117_005	3	605	605	39650	40255	16410	17015	TRUE	Pachytene	3	2	32	525.865	27.4676	300.877	paired
140117_005	4	605	605	40055	40660	16560	17165	TRUE	Pachytene	2	1	21	152.03	99.1441	125.587	D2R1 bridge
140117_005	5	605	605	31355	31960	17940	18545	TRUE	Pachytene	1	1	11	81.0815	81.0815	81.0815	complex
140117_005	6	605	605	34850	35455	24960	25565	TRUE	Pachytene	5	1	51	279.239	69.0635	161.579	D2R1 bridge
140117_005	7	605	605	34760	35365	25485	26090	TRUE	Pachytene	4	2	42	457.895	75.2425	270.834	separate
140117_005	8	605	605	34175	34780	26655	27260	TRUE	Pachytene	1	1	11	116.795	116.795	116.795	simple
140117_005	9	605	605	34130	34735	28740	29345	TRUE	Pachytene	1	1	11	79.7691	79.7691	79.7691	complex
140117_005	10	605	605	33720	34325	28970	29575	TRUE	Pachytene	2	1	21	322.856	47.1477	185.002	complex
140117_005	11	605	605	39530	40135	31095	31700	TRUE	Pachytene	2	1	21	287.863	93.8065	190.835	complex
140117_005	12	605	605	30095	30700	43890	44495	TRUE	Pachytene	3	1	31	352.235	181.637	248.648	complex
140117_005	13	605	605	28640	29245	43725	44330	TRUE	Pachytene	5	1	51	428.646	103.979	267.044	complex
140117_005	15	605	605	22145	22750	43170	43775	TRUE	Pachytene	1	1	11	99.3153	99.3153	99.3153	complex
140117_005	16	605	605	22160	22765	42555	43160	TRUE	Pachytene	2	1	21	165.147	55.9298	110.539	simple
140117_005	17	605	605	24980	25585	36915	37520	TRUE	Pachytene	1	2	12	164.61	29.5366	97.0733	D1R2 bridge
140117_005	18	605	605	21245	21850	28440	29045	TRUE	Pachytene	2	0	20	157.532	154.11	155.821
140117_005	19	605	605	21290	21895	27780	28385	TRUE	Pachytene	5	1	51	314.836	202.658	242.383	separate
140117_005	20	605	605	23270	23875	23340	23945	TRUE	Pachytene	2	1	21	323.413	88.2638	205.838	complex
140117_005	21	605	605	20255	20860	22065	22670	TRUE	Pachytene	1	1	11	83.3002	83.3002	83.3002	simple
140117_005	22	605	605	19745	20350	21750	22355	TRUE	Pachytene	2	1	21	203.643	124.619	164.131	D2R1 bridge
140117_005	23	605	605	18185	18790	26985	27590	TRUE	Pachytene	5	0	50	326.562	32.726	238.175
140117_005	24	605	605	17660	18265	27330	27935	TRUE	Pachytene	4	0	40	265.263	129.001	191.051
140117_005	25	605	605	27080	27685	13695	14300	TRUE	Pachytene	1	1	11	57.6822	57.6822	57.6822	complex
140117_005	26	605	605	23020	23625	13040	13645	TRUE	Pachytene	3	2	32	319.899	69.839	216.547	complex
140117_005	27	605	605	22580	23185	12720	13325	TRUE	Pachytene	3	1	31	294.928	60.4254	206.459	simple
140117_005	28	605	605	22115	22720	12825	13430	TRUE	Pachytene	3	1	31	342.051	127.358	263.775	complex
140117_005	29	605	605	11240	11845	17235	17840	TRUE	Pachytene	4	1	41	262.642	161.598	208.75	D2R1 bridge
140117_005	30	605	605	9215	9820	15510	16115	TRUE	Pachytene	2	1	21	269.404	59.6574	164.53	complex
140117_005	31	605	605	3800	4405	26640	27245	TRUE	Pachytene	2	1	21	333.75	258.669	296.21	separate
140117_005	32	605	605	7160	7765	36330	36935	FALSE	Pachytene	2	1	21	309.17	131.335	220.253	complex
140117_005	33	605	605	9200	9805	38745	39350	FALSE	Pachytene	2	1	21	362.059	128.019	245.039	complex
140117_005	35	605	605	11780	12385	39315	39920	FALSE	Pachytene	2	1	21	253.959	66.9466	160.453	complex
140117_005	36	605	605	11360	11965	39090	39695	FALSE	Pachytene	2	1	21	393.763	216.844	305.303	separate
140117_005	37	605	605	11975	12580	38415	39020	FALSE	Pachytene	2	0	20	NA	NA	NA
140422_002	1	605	605	13330	13935	18515	19120	FALSE	Early Zygotene	1	1	11	92.7199	92.7199	92.7199	complex
140422_002	2	605	605	14290	14895	16460	17065	FALSE	Early Zygotene	1	2	12	268.016	179.02	223.518	complex
140422_002	3	605	605	15760	16365	15785	16390	FALSE	Early Zygotene	1	1	11	82.525	82.525	82.525	complex
140422_002	5	605	605	16795	17400	14885	15490	FALSE	Early Zygotene	2	1	21	279.098	67.5392	173.319	complex
140422_002	6	605	605	19570	20175	13565	14170	FALSE	Early Zygotene	2	1	21	227.324	151.69	189.507	separate
140422_002	7	605	605	20140	20745	13325	13930	FALSE	Early Zygotene	1	1	11	124.505	124.505	124.505	complex
140422_002	8	605	605	20845	21450	13295	13900	FALSE	Early Zygotene	1	0	10	49.2612	49.2612	49.2612
140422_002	9	605	605	21325	21930	13415	14020	FALSE	Early Zygotene	1	1	11	110.069	110.069	110.069	complex
140422_002	10	605	605	21775	22380	13505	14110	FALSE	Early Zygotene	3	3	33	544.066	52.1149	244.6	paired
140422_002	11	605	605	22210	22815	13430	14035	FALSE	Early Zygotene	2	1	21	334.461	59.1266	196.794	complex
140422_002	12	605	605	21040	21645	13850	14455	FALSE	Early Zygotene	1	2	12	140.382	87.5313	113.956	complex
140422_002	13	605	605	20545	21150	13880	14485	FALSE	Early Zygotene	1	0	10	47.4853	47.4853	47.4853
140422_002	14	605	605	19960	20565	14240	14845	FALSE	Early Zygotene	1	1	11	135.361	135.361	135.361	simple
140422_002	15	605	605	19735	20340	14765	15370	FALSE	Early Zygotene	1	0	10	67.7361	67.7361	67.7361
140422_002	16	605	605	18700	19305	15680	16285	FALSE	Early Zygotene	3	1	31	333.212	145.961	265.947	separate
140422_002	17	605	605	18475	19080	16145	16750	FALSE	Early Zygotene	2	2	22	437.472	80.5809	230.32	D1R2 bridge
140422_002	18	605	605	17095	17700	16730	17335	FALSE	Early Zygotene	1	1	11	301.844	301.844	301.844	separate
140422_002	19	605	605	17905	18510	17915	18520	FALSE	Early Zygotene	1	2	12	278.698	22.3198	150.509	complex
140422_002	20	605	605	17500	18105	20090	20695	FALSE	Early Zygotene	2	1	21	184.161	121.984	153.073	separate
140422_002	21	605	605	17125	17730	19820	20425	FALSE	Early Zygotene	2	1	21	324.06	73.9349	198.997	complex
140422_002	22	605	605	16750	17355	18440	19045	FALSE	Early Zygotene	4	1	41	363.331	136.349	260.439	simple
140422_002	23	605	605	16735	17340	17915	18520	FALSE	Early Zygotene	1	2	12	200.735	74.5014	137.618	complex
140422_002	24	605	605	15385	15990	17120	17725	FALSE	Early Zygotene	1	1	11	79.0751	79.0751	79.0751	complex
140422_002	25	605	605	16405	17010	16475	17080	FALSE	Early Zygotene	1	1	11	85.3949	85.3949	85.3949	complex
140422_002	27	605	605	12835	13440	19505	20110	FALSE	Early Zygotene	1	1	11	26.0993	26.0993	26.0993	complex
140422_002	28	605	605	12925	13530	20165	20770	FALSE	Early Zygotene	1	1	11	371.02	371.02	371.02	separate
140422_002	30	605	605	12100	12705	20540	21145	FALSE	Early Zygotene	3	0	30	NA	NA	NA
140422_002	31	605	605	17395	18000	14630	15235	FALSE	Early Zygotene	1	1	11	22.362	22.362	22.362	simple
140422_002	33	605	605	22840	23445	13505	14110	FALSE	Early Zygotene	2	0	20	291.427	51.6464	171.537
140422_002	34	605	605	23620	24225	13775	14380	FALSE	Early Zygotene	2	1	21	299.577	61.8542	180.716	complex
140422_002	35	605	605	23815	24420	14225	14830	FALSE	Early Zygotene	2	0	20	350.829	106.173	228.501
140422_002	36	605	605	24395	25000	15305	15910	FALSE	Early Zygotene	2	1	21	265.764	159.296	212.53	simple
140422_002	38	605	605	25045	25650	15295	15900	FALSE	Early Zygotene	1	2	12	154.687	61.0034	107.845	D1R2 bridge
140422_002	39	605	605	24905	25510	16065	16670	FALSE	Early Zygotene	1	2	12	135.518	58.2599	96.8889	simple
140422_002	40	605	605	25005	25610	18155	18760	FALSE	Early Zygotene	4	1	41	286.444	69.8069	219.608	complex
140422_002	41	605	605	27395	28000	16625	17230	FALSE	Early Zygotene	1	1	11	139.129	139.129	139.129	complex
140422_002	42	605	605	28215	28820	15585	16190	FALSE	Early Zygotene	2	1	21	283.52	106.245	194.882	complex
140422_002	43	605	605	28235	28840	16065	16670	FALSE	Early Zygotene	3	2	32	459.901	88.8793	259.729	D1R2 bridge
140422_002	44	605	605	28345	28950	16695	17300	FALSE	Early Zygotene	1	0	10	18.329	18.329	18.329
140422_002	45	605	605	29605	30210	16265	16870	FALSE	Early Zygotene	1	0	10	54.6576	54.6576	54.6576
140422_002	46	605	605	29475	30080	17305	17910	FALSE	Early Zygotene	1	1	11	264.64	264.64	264.64	separate
140422_002	47	605	605	29905	30510	17715	18320	FALSE	Early Zygotene	3	2	32	332.777	85.0696	206.794	complex
140422_002	48	605	605	28525	29130	17425	18030	FALSE	Early Zygotene	1	1	11	122.78	122.78	122.78	simple
140422_002	49	605	605	27985	28590	17645	18250	FALSE	Early Zygotene	1	1	11	104.386	104.386	104.386	simple
140422_002	50	605	605	28975	29580	17865	18470	FALSE	Early Zygotene	1	0	10	57.0717	57.0717	57.0717
140422_002	51	605	605	29185	29790	19985	20590	FALSE	Early Zygotene	1	0	10	48.7192	48.7192	48.7192
140422_002	52	605	605	29895	30500	20585	21190	FALSE	Early Zygotene	1	1	11	99.8665	99.8665	99.8665	simple
140422_002	53	605	605	29585	30190	20925	21530	FALSE	Early Zygotene	3	1	31	337.89	117.453	259.398	simple
140422_002	54	605	605	29795	30400	21495	22100	FALSE	Early Zygotene	2	1	21	458.78	78.053	268.416	complex
140422_002	56	605	605	31295	31900	19675	20280	FALSE	Early Zygotene	2	1	21	300.975	104.371	202.673	complex
140422_002	57	605	605	31535	32140	20115	20720	FALSE	Early Zygotene	1	0	10	348.71	348.71	348.71
140422_002	58	605	605	32575	33180	20515	21120	FALSE	Early Zygotene	1	2	12	244.65	61.9994	153.324	D1R2 bridge
140422_002	59	605	605	31855	32460	21115	21720	FALSE	Early Zygotene	1	1	11	110.787	110.787	110.787	simple
140422_002	60	605	605	31285	31890	21195	21800	FALSE	Early Zygotene	1	1	11	229.447	229.447	229.447	separate
140422_002	61	605	605	31515	32120	21915	22520	FALSE	Early Zygotene	1	1	11	89.426	89.426	89.426	complex
140422_002	62	605	605	31325	31930	22485	23090	FALSE	Early Zygotene	2	2	22	285.712	49.1295	160.744	paired
140422_002	63	605	605	29265	29870	22825	23430	FALSE	Early Zygotene	4	0	40	NA	NA	NA
140422_002	64	605	605	29675	30280	24075	24680	FALSE	Early Zygotene	2	1	21	369.81	127.354	248.582	complex
140422_002	65	605	605	29935	30540	24455	25060	FALSE	Early Zygotene	1	2	12	203.731	80.0205	141.876	complex
140422_002	66	605	605	30745	31350	24315	24920	FALSE	Early Zygotene	3	1	31	212.942	85.9797	147.398	simple
140422_002	67	605	605	31045	31650	24895	25500	FALSE	Early Zygotene	3	2	32	539.664	65.4531	280.664	complex
140422_002	68	605	605	33145	33750	24095	24700	FALSE	Early Zygotene	1	2	12	171.821	66.9974	119.409	D1R2 bridge
140422_002	69	605	605	32835	33440	24455	25060	FALSE	Early Zygotene	2	1	21	415.757	44.5468	230.152	complex
140422_002	70	605	605	34475	35080	24315	24920	FALSE	Early Zygotene	2	1	21	228.606	79.9668	154.287	complex
140422_002	71	605	605	34705	35310	24725	25330	FALSE	Early Zygotene	3	0	30	NA	NA	NA
140422_002	72	605	605	35855	36460	24775	25380	FALSE	Early Zygotene	1	1	11	68.9925	68.9925	68.9925	complex
140422_002	73	605	605	35355	35960	24435	25040	FALSE	Early Zygotene	1	2	12	223.893	26.7454	125.319	complex
140422_002	75	605	605	34995	35600	25155	25760	FALSE	Early Zygotene	2	2	22	234.348	52.6645	145.707	complex
140422_002	76	605	605	34125	34730	25295	25900	FALSE	Early Zygotene	1	2	12	308.937	75.0222	191.98	complex
140422_002	77	605	605	33065	33670	25815	26420	FALSE	Early Zygotene	1	2	12	183.178	41.8534	112.516	D1R2 bridge
140422_002	78	605	605	34005	34610	26825	27430	FALSE	Early Zygotene	1	2	12	256.333	34.9274	145.63	D1R2 bridge
140422_002	79	605	605	33585	34190	27045	27650	FALSE	Early Zygotene	2	1	21	412.977	160.431	286.704	complex
140422_002	80	605	605	33195	33800	26795	27400	FALSE	Early Zygotene	2	2	22	223.341	39.2419	157.956	complex
140422_002	81	605	605	32785	33390	27065	27670	FALSE	Early Zygotene	2	1	21	108.955	105.178	107.067	complex
140422_002	82	605	605	30875	31480	25895	26500	FALSE	Early Zygotene	1	1	11	103.296	103.296	103.296	complex
140422_002	83	605	605	30905	31510	26475	27080	FALSE	Early Zygotene	1	1	11	70.0515	70.0515	70.0515	complex
140422_002	84	605	605	31915	32520	27385	27990	FALSE	Early Zygotene	1	2	12	140.82	136.676	138.748	D1R2 bridge
140422_002	85	605	605	31555	32160	27005	27610	FALSE	Early Zygotene	2	3	23	273.431	80.6079	180.244	paired
140422_002	86	605	605	29755	30360	27345	27950	FALSE	Early Zygotene	3	0	30	267.526	137.272	194
140422_002	87	605	605	29905	30510	27885	28490	FALSE	Early Zygotene	1	2	12	278.083	36.0024	157.042	simple
140422_002	88	605	605	29405	30010	27895	28500	FALSE	Early Zygotene	2	1	21	237.412	74.6462	156.029	simple
140422_002	89	605	605	31075	31680	28275	28880	FALSE	Early Zygotene	1	1	11	62.6853	62.6853	62.6853	complex
140422_002	90	605	605	31535	32140	28665	29270	FALSE	Early Zygotene	1	1	11	76.3143	76.3143	76.3143	complex
140422_002	91	605	605	30255	30860	28985	29590	FALSE	Early Zygotene	1	1	11	69.7786	69.7786	69.7786	complex
140422_002	92	605	605	34455	35060	30445	31050	FALSE	Early Zygotene	1	2	12	212.597	123.609	168.103	D1R2 bridge
140422_002	93	605	605	34325	34930	31025	31630	FALSE	Early Zygotene	2	1	21	305.865	72.7008	189.283	complex
140422_002	94	605	605	33685	34290	31045	31650	FALSE	Early Zygotene	1	0	10	87.8728	87.8728	87.8728
140422_002	95	605	605	31745	32350	31235	31840	FALSE	Early Zygotene	1	2	12	246.177	36.7213	141.449	complex
140422_002	96	605	605	31545	32150	33175	33780	FALSE	Early Zygotene	1	2	12	342.932	65.6608	204.297	complex
140422_002	97	605	605	31335	31940	32695	33300	FALSE	Early Zygotene	2	2	22	255.497	45.486	174.012
140422_002	98	605	605	30895	31500	32345	32950	FALSE	Early Zygotene	1	1	11	95.8885	95.8885	95.8885	complex
140422_002	99	605	605	31125	31730	31865	32470	FALSE	Early Zygotene	1	0	10	179.753	179.753	179.753
140422_002	100	605	605	31075	31680	31085	31690	FALSE	Early Zygotene	1	1	11	140.511	140.511	140.511	complex
140422_002	101	605	605	30545	31150	31225	31830	FALSE	Early Zygotene	1	0	10	71.0855	71.0855	71.0855
140422_002	102	605	605	29745	30350	31465	32070	FALSE	Early Zygotene	1	1	11	125.87	125.87	125.87	complex
140422_002	103	605	605	29605	30210	30965	31570	FALSE	Early Zygotene	1	1	11	137.003	137.003	137.003	complex
140422_002	104	605	605	28925	29530	30805	31410	FALSE	Early Zygotene	1	1	11	36.2316	36.2316	36.2316	complex
140422_002	105	605	605	29015	29620	28325	28930	FALSE	Early Zygotene	2	1	21	290.196	71.8765	181.036	complex
140422_002	106	605	605	28275	28880	28645	29250	FALSE	Early Zygotene	1	1	11	81.4831	81.4831	81.4831	complex
140422_002	107	605	605	26625	27230	33225	33830	FALSE	Early Zygotene	1	1	11	24.9958	24.9958	24.9958	complex
140422_002	108	605	605	27295	27900	33755	34360	FALSE	Early Zygotene	2	1	21	220.877	35.9524	128.415	complex
140422_002	110	605	605	28035	28640	34065	34670	FALSE	Early Zygotene	3	2	32	491.495	96.3352	229.634	D1R2 bridge
140422_002	111	605	605	27455	28060	34715	35320	FALSE	Early Zygotene	2	1	21	235.299	118.182	176.74	complex
140422_002	112	605	605	27005	27610	34855	35460	FALSE	Early Zygotene	1	1	11	63.187	63.187	63.187	complex
140422_002	113	605	605	26395	27000	34645	35250	FALSE	Early Zygotene	2	1	21	263.139	33.926	148.532	complex
140422_002	114	605	605	25825	26430	35875	36480	FALSE	Early Zygotene	1	1	11	80.5678	80.5678	80.5678	complex
140422_002	115	605	605	25775	26380	35445	36050	FALSE	Early Zygotene	1	3	13	295.525	71.5237	182.539	D1R2 bridge
140422_002	116	605	605	25355	25960	35155	35760	FALSE	Early Zygotene	1	1	11	11.6599	11.6599	11.6599	complex
140422_002	117	605	605	24735	25340	34835	35440	FALSE	Early Zygotene	1	1	11	19.8054	19.8054	19.8054	complex
140422_002	118	605	605	25485	26090	34355	34960	FALSE	Early Zygotene	1	1	11	103.138	103.138	103.138	simple
140422_002	119	605	605	24795	25400	34165	34770	FALSE	Early Zygotene	1	2	12	216.282	57.8243	137.053	D1R2 bridge
140422_002	120	605	605	24295	24900	33815	34420	FALSE	Early Zygotene	1	1	11	66.5251	66.5251	66.5251	complex
140422_002	121	605	605	24135	24740	33275	33880	FALSE	Early Zygotene	1	0	10	NA	NA	NA
140422_002	122	605	605	23265	23870	32115	32720	FALSE	Early Zygotene	1	1	11	80.4862	80.4862	80.4862	complex
140422_002	123	605	605	23565	24170	32495	33100	FALSE	Early Zygotene	2	0	20	NA	NA	NA
140422_002	125	605	605	23905	24510	31245	31850	FALSE	Early Zygotene	2	1	21	217.07	97.312	157.191	simple
140422_002	126	605	605	24455	25060	31125	31730	FALSE	Early Zygotene	1	2	12	162.783	102.456	132.62	D1R2 bridge
140422_002	127	605	605	22415	23020	29915	30520	FALSE	Early Zygotene	1	0	10	147.119	147.119	147.119
140422_002	128	605	605	22455	23060	29365	29970	FALSE	Early Zygotene	1	1	11	36.6764	36.6764	36.6764	complex
140422_002	129	605	605	21595	22200	30305	30910	FALSE	Early Zygotene	1	1	11	17.3625	17.3625	17.3625	complex
140422_002	130	605	605	21695	22300	29615	30220	FALSE	Early Zygotene	1	1	11	72.11	72.11	72.11	complex
140422_002	131	605	605	21945	22550	29025	29630	FALSE	Early Zygotene	1	0	10	57.1282	57.1282	57.1282
140422_002	132	605	605	21205	21810	28725	29330	FALSE	Early Zygotene	1	1	11	78.3116	78.3116	78.3116	complex
140422_002	133	605	605	21255	21860	28095	28700	FALSE	Early Zygotene	2	1	21	288.447	131.459	209.953	simple
140422_002	134	605	605	20415	21020	28165	28770	FALSE	Early Zygotene	1	2	12	118.688	106.716	112.702	D1R2 bridge
140422_002	135	605	605	19495	20100	28885	29490	FALSE	Early Zygotene	1	0	10	NA	NA	NA
140422_002	136	605	605	18755	19360	29245	29850	FALSE	Early Zygotene	2	0	20	NA	NA	NA
140422_002	137	605	605	18115	18720	31405	32010	FALSE	Early Zygotene	2	1	21	222.883	35.1084	128.996	complex
140422_002	138	605	605	17525	18130	31835	32440	FALSE	Early Zygotene	2	1	21	272.114	49.8965	161.005	complex
140422_002	139	605	605	17095	17700	31395	32000	FALSE	Early Zygotene	1	1	11	38.5297	38.5297	38.5297	complex
140422_002	140	605	605	16635	17240	31285	31890	FALSE	Early Zygotene	1	2	12	180.035	73.953	126.994	D1R2 bridge
140422_002	141	605	605	19885	20490	32695	33300	FALSE	Early Zygotene	2	1	21	134.977	74.609	104.793	simple
140422_002	142	605	605	18155	18760	34845	35450	FALSE	Early Zygotene	1	2	12	199.671	34.4153	117.043	complex
140422_002	143	605	605	20035	20640	36245	36850	FALSE	Early Zygotene	1	1	11	83.0086	83.0086	83.0086	complex
140422_002	144	605	605	16165	16770	36295	36900	FALSE	Early Zygotene	1	1	11	63.9408	63.9408	63.9408	complex
140422_002	145	605	605	16355	16960	36795	37400	FALSE	Early Zygotene	1	1	11	45.6248	45.6248	45.6248	complex
140422_002	146	605	605	16385	16990	37385	37990	FALSE	Early Zygotene	1	1	11	37.9515	37.9515	37.9515	complex
140422_002	147	605	605	16965	17570	37585	38190	FALSE	Early Zygotene	1	2	12	209.782	109.014	159.398	D1R2 bridge
140422_002	148	605	605	16275	16880	37915	38520	FALSE	Early Zygotene	1	1	11	39.7053	39.7053	39.7053	complex
140422_002	149	605	605	16315	16920	38455	39060	FALSE	Early Zygotene	1	1	11	29.9553	29.9553	29.9553	complex
140422_002	150	605	605	17385	17990	37855	38460	FALSE	Early Zygotene	2	2	22	236.358	20.0053	119.145	paired
140422_002	151	605	605	17975	18580	39645	40250	FALSE	Early Zygotene	2	1	21	257.996	49.1396	153.568	complex
140422_002	152	605	605	17045	17650	40575	41180	FALSE	Early Zygotene	3	1	31	236.523	3.14008	150.663	complex
140422_002	153	605	605	16565	17170	40405	41010	FALSE	Early Zygotene	2	1	21	384.31	10.0612	197.186	complex
140422_002	154	605	605	16175	16780	40865	41470	FALSE	Early Zygotene	1	3	13	364.832	12.819	173.556	simple
140422_002	155	605	605	15245	15850	39145	39750	FALSE	Early Zygotene	1	2	12	193.457	35.1517	114.304	complex
140422_002	156	605	605	12925	13530	34095	34700	FALSE	Early Zygotene	1	2	12	253.176	100.517	176.847	complex
140422_002	157	605	605	12525	13130	34755	35360	FALSE	Early Zygotene	3	1	31	180.351	81.2541	133.811	simple
140422_002	158	605	605	11925	12530	34595	35200	FALSE	Early Zygotene	2	1	21	234.607	29.0423	131.824	simple
140422_002	159	605	605	11845	12450	33915	34520	FALSE	Early Zygotene	2	1	21	295.98	29.5878	162.784	complex
140422_002	160	605	605	12185	12790	32625	33230	FALSE	Early Zygotene	1	1	11	45.7938	45.7938	45.7938	complex
140422_002	161	605	605	13355	13960	32625	33230	FALSE	Early Zygotene	3	2	32	420.402	27.0045	214.232	simple
140422_002	162	605	605	12445	13050	31715	32320	FALSE	Early Zygotene	3	2	32	367.919	99.0916	256.848	simple
140422_002	163	605	605	12085	12690	32105	32710	FALSE	Early Zygotene	3	0	30	220.525	60.9647	153.117
140422_002	164	605	605	11685	12290	32495	33100	FALSE	Early Zygotene	1	1	11	115.161	115.161	115.161	complex
140422_002	165	605	605	12475	13080	30795	31400	FALSE	Early Zygotene	3	0	30	315.048	45.2845	224.049
140422_002	166	605	605	11795	12400	31515	32120	FALSE	Early Zygotene	2	1	21	310.054	29.6565	169.855	complex
140422_002	167	605	605	11205	11810	32125	32730	FALSE	Early Zygotene	1	1	11	26.5062	26.5062	26.5062	complex
140422_002	168	605	605	10025	10630	32415	33020	FALSE	Early Zygotene	1	1	11	54.6031	54.6031	54.6031	simple
140422_002	169	605	605	9785	10390	31985	32590	FALSE	Early Zygotene	1	1	11	137.303	137.303	137.303	complex
140422_002	170	605	605	10185	10790	31335	31940	FALSE	Early Zygotene	1	1	11	43.1034	43.1034	43.1034	complex
140422_002	171	605	605	9215	9820	31275	31880	FALSE	Early Zygotene	2	1	21	273.271	35.0453	154.158	complex
140422_002	172	605	605	8475	9080	31465	32070	FALSE	Early Zygotene	2	1	21	332.798	80.2909	206.544	complex
140422_002	173	605	605	9815	10420	29895	30500	FALSE	Early Zygotene	1	1	11	35.7697	35.7697	35.7697	complex
140422_002	174	605	605	10645	11250	30235	30840	FALSE	Early Zygotene	1	1	11	96.0805	96.0805	96.0805	complex
140422_002	175	605	605	10865	11470	29495	30100	FALSE	Early Zygotene	4	1	41	325.695	37.1718	212.235	simple
140422_002	176	605	605	11365	11970	29515	30120	FALSE	Early Zygotene	1	1	11	122.242	122.242	122.242	complex
140422_002	177	605	605	11355	11960	28955	29560	FALSE	Early Zygotene	1	1	11	31.5769	31.5769	31.5769	complex
140422_002	178	605	605	11775	12380	28745	29350	FALSE	Early Zygotene	2	2	22	366.546	65.6792	223.951	simple
140422_002	179	605	605	11695	12300	28195	28800	FALSE	Early Zygotene	1	1	11	54.7719	54.7719	54.7719	complex
140422_002	180	605	605	12055	12660	27565	28170	FALSE	Early Zygotene	1	1	11	89.294	89.294	89.294	complex
140422_002	181	605	605	11455	12060	27135	27740	FALSE	Early Zygotene	1	1	11	44.196	44.196	44.196	complex
140422_002	182	605	605	11025	11630	26785	27390	FALSE	Early Zygotene	1	1	11	58.0938	58.0938	58.0938	simple
140422_002	183	605	605	10365	10970	26545	27150	FALSE	Early Zygotene	1	1	11	67.7018	67.7018	67.7018	simple
140422_002	184	605	605	10245	10850	25945	26550	FALSE	Early Zygotene	1	1	11	68.2798	68.2798	68.2798	complex
140422_002	185	605	605	9725	10330	25595	26200	FALSE	Early Zygotene	2	2	22	274.993	22.9858	142.772	D1R2 bridge
140422_002	186	605	605	9675	10280	26175	26780	FALSE	Early Zygotene	2	1	21	197.191	59.2139	128.203	complex
140422_002	187	605	605	9135	9740	26645	27250	FALSE	Early Zygotene	2	2	22	478.576	69.9047	296.997	simple
140422_002	188	605	605	7985	8590	27455	28060	FALSE	Early Zygotene	2	1	21	258.57	90.4324	174.501	complex
140422_002	189	605	605	6995	7600	28425	29030	FALSE	Early Zygotene	1	1	11	54.6582	54.6582	54.6582	complex
140422_002	190	605	605	7715	8320	30975	31580	FALSE	Early Zygotene	1	1	11	57.9866	57.9866	57.9866	complex
140422_002	191	605	605	9455	10060	24585	25190	FALSE	Early Zygotene	1	0	10	74.0426	74.0426	74.0426
140422_002	192	605	605	9035	9640	24265	24870	FALSE	Early Zygotene	3	0	30	307.749	122.166	190.261
140422_002	193	605	605	9425	10030	23295	23900	FALSE	Early Zygotene	1	0	10	142.155	142.155	142.155
140422_002	194	605	605	12005	12610	23425	24030	FALSE	Early Zygotene	1	1	11	280.639	280.639	280.639	separate
140422_002	195	605	605	12655	13260	22995	23600	FALSE	Early Zygotene	2	1	21	227.674	36.7702	132.222	simple
140422_002	196	605	605	13315	13920	23615	24220	FALSE	Early Zygotene	2	2	22	406.696	99.8683	265.871	simple
140422_002	197	605	605	12835	13440	24065	24670	FALSE	Early Zygotene	4	1	41	284.458	65.6441	206.835	simple
140422_002	198	605	605	10525	11130	21755	22360	FALSE	Early Zygotene	3	1	31	310.077	84.4224	218.867	complex
140422_002	199	605	605	11185	11790	21165	21770	FALSE	Early Zygotene	1	1	11	47.4864	47.4864	47.4864	simple
140422_002	200	605	605	11715	12320	21015	21620	FALSE	Early Zygotene	2	1	21	275.174	78.3667	176.77	complex
140422_002	201	605	605	14975	15580	22385	22990	FALSE	Early Zygotene	1	2	12	128.865	36.18	82.5227	D1R2 bridge
140422_002	202	605	605	15075	15680	21835	22440	FALSE	Early Zygotene	1	1	11	67.7732	67.7732	67.7732	complex
140422_002	203	605	605	15425	16030	22065	22670	FALSE	Early Zygotene	1	2	12	200.101	83.0139	141.557	D1R2 bridge
140422_002	204	605	605	15785	16390	22285	22890	FALSE	Early Zygotene	3	1	31	383.347	77.5171	275.733	complex
140422_002	205	605	605	15425	16030	23525	24130	FALSE	Early Zygotene	2	1	21	224.869	64.9482	144.909	complex
140422_002	206	605	605	15625	16230	24015	24620	FALSE	Early Zygotene	1	1	11	61.3557	61.3557	61.3557	complex
140422_002	207	605	605	16265	16870	25475	26080	FALSE	Early Zygotene	2	1	21	376.869	83.3488	230.109	complex
140422_002	208	605	605	16725	17330	25795	26400	FALSE	Early Zygotene	4	1	41	389.428	79.9793	292.998	complex
140422_002	209	605	605	16665	17270	26635	27240	FALSE	Early Zygotene	3	3	33	478.158	21.2853	285.257	simple
140422_002	210	605	605	17245	17850	27055	27660	FALSE	Early Zygotene	2	1	21	196.782	25.6021	111.192	complex
140422_002	211	605	605	15445	16050	28455	29060	FALSE	Early Zygotene	2	2	22	443.227	65.2969	242.74
140422_002	212	605	605	14695	15300	29175	29780	FALSE	Early Zygotene	4	2	42	512.815	78.8312	256.039	D1R2 bridge
140422_002	213	605	605	19575	20180	27565	28170	FALSE	Early Zygotene	3	1	31	303.297	71.4856	219.29	complex
140422_002	214	605	605	19175	19780	27135	27740	FALSE	Early Zygotene	3	0	30	NA	NA	NA
140422_002	215	605	605	18765	19370	26715	27320	FALSE	Early Zygotene	2	1	21	321.938	68.0872	195.012	complex
140422_002	216	605	605	18225	18830	26465	27070	FALSE	Early Zygotene	2	1	21	211.332	90.0026	150.667	complex
140422_002	217	605	605	17575	18180	25265	25870	FALSE	Early Zygotene	1	1	11	56.8764	56.8764	56.8764	simple
140422_002	218	605	605	17345	17950	24485	25090	FALSE	Early Zygotene	1	1	11	51.4311	51.4311	51.4311	simple
140422_002	219	605	605	17875	18480	22605	23210	FALSE	Early Zygotene	1	1	11	64.7681	64.7681	64.7681	complex
140422_002	220	605	605	17045	17650	22175	22780	FALSE	Early Zygotene	3	1	31	329.27	81.8733	210.305	complex
140422_002	221	605	605	17615	18220	22125	22730	FALSE	Early Zygotene	2	0	20	165.221	68.5878	116.904
140422_002	222	605	605	18515	19120	22355	22960	FALSE	Early Zygotene	3	2	32	385.04	65.4509	222.831	D1R2 bridge
140422_002	223	605	605	19995	20600	24025	24630	FALSE	Early Zygotene	2	1	21	331.687	62.2548	196.971	simple
140422_002	224	605	605	20445	21050	25535	26140	FALSE	Early Zygotene	4	1	41	382.258	60.5684	255.395	complex
140422_002	225	605	605	20875	21480	27065	27670	FALSE	Early Zygotene	2	1	21	259.416	120.465	189.94	complex
140422_002	226	605	605	22195	22800	27465	28070	FALSE	Early Zygotene	2	1	21	253.295	110.913	182.104	complex
140422_002	227	605	605	21755	22360	25835	26440	FALSE	Early Zygotene	1	2	12	250.522	44.6087	147.565	complex
140422_002	228	605	605	21285	21890	24795	25400	FALSE	Early Zygotene	1	1	11	72.7201	72.7201	72.7201	simple
140422_002	229	605	605	20645	21250	23935	24540	FALSE	Early Zygotene	2	1	21	478.801	247.084	362.942	separate
140422_002	230	605	605	20215	20820	23095	23700	FALSE	Early Zygotene	2	1	21	244.937	74.066	159.502	simple
140422_002	231	605	605	20685	21290	23285	23890	FALSE	Early Zygotene	1	1	11	34.4418	34.4418	34.4418	complex
140422_002	232	605	605	20995	21600	22815	23420	FALSE	Early Zygotene	2	3	23	448.286	44.2912	212.943	paired
140422_002	233	605	605	21405	22010	22595	23200	FALSE	Early Zygotene	3	1	31	291.123	66.7567	209.052	complex
140422_002	234	605	605	21815	22420	22475	23080	FALSE	Early Zygotene	2	1	21	283.841	58.5305	171.186	complex
140422_002	235	605	605	21575	22180	23295	23900	FALSE	Early Zygotene	2	0	20	246.332	4.6706	125.501
140422_002	236	605	605	21135	21740	23895	24500	FALSE	Early Zygotene	3	3	33	469.435	42.8382	277.99	D1R2 bridge
140422_002	237	605	605	21575	22180	23815	24420	FALSE	Early Zygotene	1	1	11	27.6808	27.6808	27.6808	simple
140422_002	238	605	605	21985	22590	24175	24780	FALSE	Early Zygotene	2	1	21	399.818	35.2373	217.528	complex
140422_002	240	605	605	23215	23820	25195	25800	FALSE	Early Zygotene	1	1	11	173.961	173.961	173.961	complex
140422_002	241	605	605	23665	24270	25465	26070	FALSE	Early Zygotene	2	3	23	348.966	62.8715	234.629	D1R2 bridge
140422_002	242	605	605	23315	23920	26305	26910	FALSE	Early Zygotene	1	1	11	145.989	145.989	145.989	complex
140422_002	243	605	605	24005	24610	26265	26870	FALSE	Early Zygotene	1	1	11	52.8228	52.8228	52.8228	complex
140422_002	244	605	605	24835	25440	26795	27400	FALSE	Early Zygotene	1	0	10	91.54	91.54	91.54
140422_002	245	605	605	25515	26120	27175	27780	FALSE	Early Zygotene	3	1	31	303.217	48.8984	202.177	simple
140422_002	246	605	605	25895	26500	27435	28040	FALSE	Early Zygotene	2	1	21	285.085	78.1352	181.61	complex
140422_002	247	605	605	26115	26720	27875	28480	FALSE	Early Zygotene	1	0	10	NA	NA	NA
140422_002	248	605	605	26545	27150	27555	28160	FALSE	Early Zygotene	1	1	11	96.9771	96.9771	96.9771	complex
140422_002	249	605	605	26735	27340	21715	22320	FALSE	Early Zygotene	3	2	32	372.775	53.871	234.962	simple
140422_002	250	605	605	26115	26720	21965	22570	FALSE	Early Zygotene	2	2	22	423.476	180.439	294.656	D1R2 bridge
140422_002	251	605	605	25665	26270	19895	20500	FALSE	Early Zygotene	1	1	11	108.424	108.424	108.424	complex
140422_002	252	605	605	25405	26010	18885	19490	FALSE	Early Zygotene	2	0	20	NA	NA	NA
140422_002	253	605	605	25665	26270	19425	20030	FALSE	Early Zygotene	2	0	20	212.081	184.956	198.519
140422_002	255	605	605	24825	25430	19075	19680	FALSE	Early Zygotene	1	1	11	81.7595	81.7595	81.7595	complex
140422_002	256	605	605	24825	25430	19805	20410	FALSE	Early Zygotene	2	1	21	518.469	103.231	310.85	simple
140422_002	257	605	605	23935	24540	19705	20310	FALSE	Early Zygotene	1	1	11	133.875	133.875	133.875	complex
140422_002	258	605	605	23815	24420	20275	20880	FALSE	Early Zygotene	3	0	30	335.239	13.1469	219.595
140422_002	259	605	605	23265	23870	20355	20960	FALSE	Early Zygotene	1	0	10	47.8848	47.8848	47.8848
140422_002	260	605	605	22765	23370	20195	20800	FALSE	Early Zygotene	2	1	21	204.55	87.1089	145.829	complex
140422_002	261	605	605	22755	23360	21185	21790	FALSE	Early Zygotene	2	2	22	291.369	53.2542	176.494
140422_002	262	605	605	22215	22820	20945	21550	FALSE	Early Zygotene	1	1	11	137.646	137.646	137.646	complex
140422_002	263	605	605	21405	22010	20835	21440	FALSE	Early Zygotene	2	1	21	263.044	78.8541	170.949	complex
140422_002	264	605	605	21075	21680	21275	21880	FALSE	Early Zygotene	1	0	10	253.054	253.054	253.054
140422_002	265	605	605	20875	21480	18435	19040	FALSE	Early Zygotene	2	2	22	271.078	93.4818	161.183	complex
140422_002	266	605	605	20205	20810	18715	19320	FALSE	Early Zygotene	3	1	31	346.343	105.893	233.363	complex
140422_002	267	605	605	20045	20650	19255	19860	FALSE	Early Zygotene	2	1	21	358.217	169.818	264.018	separate
140422_002	268	605	605	20545	21150	19935	20540	FALSE	Early Zygotene	2	1	21	244.524	43.1993	143.861	simple
140422_002	269	605	605	20415	21020	20665	21270	FALSE	Early Zygotene	2	1	21	462.16	293.555	377.857	separate
140422_002	270	605	605	20545	21150	22465	23070	FALSE	Early Zygotene	2	1	21	347.064	52.6829	199.873	simple
140422_002	271	605	605	28400	29005	18185	18790	FALSE	Early Zygotene	1	0	10	76.0338	76.0338	76.0338
140422_004	1	605	605	19265	19870	14335	14940	FALSE	Leptotene	1	2	12	268.835	38.6223	153.729	complex
140422_004	2	605	605	18965	19570	15565	16170	FALSE	Leptotene	1	1	11	8.8093	8.8093	8.8093	complex
140422_004	3	605	605	15245	15850	16615	17220	FALSE	Leptotene	1	1	11	32.447	32.447	32.447	complex
140422_004	4	605	605	14765	15370	19735	20340	FALSE	Leptotene	2	3	23	479.513	107.744	230.588	D1R2 bridge
140422_004	5	605	605	15095	15700	18925	19530	FALSE	Leptotene	2	1	21	202.471	86.0763	144.274	simple
140422_004	6	605	605	15065	15670	18205	18810	FALSE	Leptotene	1	1	11	43.0851	43.0851	43.0851	complex
140422_004	8	605	605	15935	16540	17575	18180	FALSE	Leptotene	1	1	11	60.1818	60.1818	60.1818	complex
140422_004	9	605	605	16415	17020	17245	17850	FALSE	Leptotene	1	1	11	29.8573	29.8573	29.8573	complex
140422_004	10	605	605	16890	17495	18545	19150	FALSE	Leptotene	1	2	12	222.324	18.5101	120.417	complex
140422_004	11	605	605	18240	18845	17180	17785	FALSE	Leptotene	1	2	12	280.437	193.964	237.201	separate
140422_004	12	605	605	17970	18575	18005	18610	FALSE	Leptotene	1	2	12	277.526	49.2938	163.41	simple
140422_004	13	605	605	17550	18155	19445	20050	FALSE	Leptotene	1	1	11	69.9789	69.9789	69.9789	simple
140422_004	14	605	605	19950	20555	16355	16960	FALSE	Leptotene	1	2	12	233.196	60.4495	146.823	complex
140422_004	15	605	605	20370	20975	16685	17290	FALSE	Leptotene	1	1	11	76.2858	76.2858	76.2858	simple
140422_004	17	605	605	22740	23345	16925	17530	FALSE	Leptotene	1	1	11	35.1766	35.1766	35.1766	simple
140422_004	18	605	605	19260	19865	19730	20335	FALSE	Leptotene	3	1	31	350.687	25.9458	213.959	complex
140422_004	19	605	605	18750	19355	19910	20515	FALSE	Leptotene	1	1	11	50.3559	50.3559	50.3559	complex
140422_004	20	605	605	17745	18350	21215	21820	FALSE	Leptotene	1	1	11	43.2157	43.2157	43.2157	complex
140422_004	21	605	605	16605	17210	21425	22030	FALSE	Leptotene	1	1	11	16.4779	16.4779	16.4779	simple
140422_004	22	605	605	16035	16640	21935	22540	FALSE	Leptotene	1	1	11	280.297	280.297	280.297	separate
140422_004	23	605	605	14115	14720	22370	22975	FALSE	Leptotene	2	1	21	314.001	18.7322	166.367	simple
140422_004	24	605	605	14790	15395	20870	21475	FALSE	Leptotene	4	1	41	303.237	42.1217	201.356	simple
140422_004	25	605	605	14190	14795	23600	24205	FALSE	Leptotene	2	2	22	503.991	71.0953	252.955	D1R2 bridge
140422_004	27	605	605	14115	14720	24245	24850	FALSE	Leptotene	1	0	10	83.9425	83.9425	83.9425
140422_004	28	605	605	14805	15410	24215	24820	FALSE	Leptotene	1	3	13	177.191	31.3224	98.4263	D1R2 bridge
140422_004	29	605	605	15945	16550	25295	25900	FALSE	Leptotene	1	1	11	145.439	145.439	145.439	simple
140422_004	30	605	605	16485	17090	24920	25525	FALSE	Leptotene	1	1	11	43.4479	43.4479	43.4479	simple
140422_004	31	605	605	18315	18920	23150	23755	FALSE	Leptotene	1	2	12	266.368	75.0549	170.711	D1R2 bridge
140422_004	32	605	605	18000	18605	22130	22735	FALSE	Leptotene	2	1	21	267.075	36.8346	151.955	simple
140422_004	33	605	605	21300	21905	21395	22000	FALSE	Leptotene	1	1	11	46.6795	46.6795	46.6795	complex
140422_004	34	605	605	17265	17870	26645	27250	FALSE	Leptotene	1	0	10	NA	NA	NA
140422_004	35	605	605	15540	16145	27485	28090	FALSE	Leptotene	1	3	13	267.35	63.8957	183.768	complex
140422_004	36	605	605	17340	17945	27755	28360	FALSE	Leptotene	2	1	21	227.494	54.0591	140.776	simple
140422_004	37	605	605	17520	18125	28145	28750	FALSE	Leptotene	3	0	30	283.963	41.7577	177.569
140422_004	38	605	605	18660	19265	27650	28255	FALSE	Leptotene	1	1	11	8.95039	8.95039	8.95039	complex
140422_004	39	605	605	19170	19775	27890	28495	FALSE	Leptotene	1	1	11	52.0689	52.0689	52.0689	complex
140422_004	40	605	605	18945	19550	28670	29275	FALSE	Leptotene	1	1	11	21.8267	21.8267	21.8267	simple
140422_004	41	605	605	18000	18605	29240	29845	FALSE	Leptotene	1	1	11	68.7355	68.7355	68.7355	simple
140422_004	42	605	605	17475	18080	29945	30550	FALSE	Leptotene	1	1	11	27.8789	27.8789	27.8789	complex
140422_004	43	605	605	16305	16910	31115	31720	FALSE	Leptotene	1	1	11	22.2651	22.2651	22.2651	simple
140422_004	44	605	605	14730	15335	31445	32050	FALSE	Leptotene	1	2	12	295.949	35.9041	165.926	complex
140422_004	45	605	605	16905	17510	31925	32530	FALSE	Leptotene	1	2	12	150.781	70.2025	110.492	D1R2 bridge
140422_004	46	605	605	17835	18440	32045	32650	FALSE	Leptotene	1	2	12	237.28	39.067	138.174	complex
140422_004	47	605	605	19380	19985	30065	30670	FALSE	Leptotene	2	2	22	343.909	43.0381	246.193
140422_004	48	605	605	19170	19775	31025	31630	FALSE	Leptotene	1	1	11	21.4268	21.4268	21.4268	complex
140422_004	49	605	605	20130	20735	31130	31735	FALSE	Leptotene	1	1	11	31.4459	31.4459	31.4459	simple
140422_004	50	605	605	19935	20540	31700	32305	FALSE	Leptotene	1	1	11	23.2323	23.2323	23.2323	simple
140422_004	51	605	605	20820	21425	32015	32620	FALSE	Leptotene	2	1	21	278.092	24.8709	151.481	simple
140422_004	52	605	605	21360	21965	32015	32620	FALSE	Leptotene	2	1	21	310.076	11.7217	160.899	complex
140422_004	53	605	605	20685	21290	33050	33655	FALSE	Leptotene	1	1	11	55.9235	55.9235	55.9235	simple
140422_004	54	605	605	20520	21125	33845	34450	FALSE	Leptotene	1	1	11	149.336	149.336	149.336	complex
140422_004	55	605	605	19995	20600	33920	34525	FALSE	Leptotene	1	1	11	8.07021	8.07021	8.07021	simple
140422_004	56	605	605	19530	20135	34415	35020	FALSE	Leptotene	1	1	11	24.3345	24.3345	24.3345	complex
140422_004	57	605	605	17355	17960	35195	35800	FALSE	Leptotene	1	1	11	19.625	19.625	19.625	complex
140422_004	58	605	605	20010	20615	34955	35560	FALSE	Leptotene	1	0	10	45.8208	45.8208	45.8208
140422_004	59	605	605	20190	20795	35795	36400	FALSE	Leptotene	1	1	11	17.0375	17.0375	17.0375	complex
140422_004	60	605	605	21660	22265	33620	34225	FALSE	Leptotene	3	1	31	398.085	72.3791	231.766	complex
140422_004	61	605	605	21540	22145	36485	37090	FALSE	Leptotene	1	1	11	13.1677	13.1677	13.1677	complex
140422_004	62	605	605	22455	23060	35405	36010	FALSE	Leptotene	2	1	21	282.039	35.3163	158.677	complex
140422_004	63	605	605	23835	24440	36455	37060	FALSE	Leptotene	1	1	11	93.4888	93.4888	93.4888	simple
140422_004	64	605	605	23520	24125	35720	36325	FALSE	Leptotene	3	1	31	191.567	47.0543	141.971	complex
140422_004	65	605	605	23250	23855	34835	35440	FALSE	Leptotene	3	2	32	445.585	20.8651	257.472	simple
140422_004	66	605	605	25320	25925	36395	37000	FALSE	Leptotene	1	3	13	272.02	66.6951	194.401	simple
140422_004	68	605	605	24255	24860	32960	33565	FALSE	Leptotene	1	2	12	208.974	28.2016	118.588	simple
140422_004	69	605	605	23655	24260	33320	33925	FALSE	Leptotene	1	1	11	98.9056	98.9056	98.9056	complex
140422_004	70	605	605	23205	23810	31580	32185	FALSE	Leptotene	2	2	22	317.407	26.321	215.042
140422_004	71	605	605	23175	23780	30755	31360	FALSE	Leptotene	1	1	11	29.0735	29.0735	29.0735	simple
140422_004	72	605	605	23820	24425	30395	31000	FALSE	Leptotene	1	1	11	35.3288	35.3288	35.3288	complex
140422_004	73	605	605	24225	24830	29945	30550	FALSE	Leptotene	1	1	11	20.2706	20.2706	20.2706	simple
140422_004	74	605	605	24990	25595	29510	30115	FALSE	Leptotene	2	1	21	305.015	9.72485	157.37	complex
140422_004	75	605	605	25515	26120	30515	31120	FALSE	Leptotene	1	1	11	10.9062	10.9062	10.9062	simple
140422_004	76	605	605	24855	25460	31040	31645	FALSE	Leptotene	1	1	11	66.524	66.524	66.524	simple
140422_004	77	605	605	24975	25580	31760	32365	FALSE	Leptotene	2	1	21	201.281	51.8627	126.572	simple
140422_004	78	605	605	25830	26435	32075	32680	FALSE	Leptotene	1	3	13	184.65	70.4273	125.209	D1R2 bridge
140422_004	79	605	605	25470	26075	33320	33925	FALSE	Leptotene	1	1	11	76.837	76.837	76.837	complex
140422_004	80	605	605	27355	27960	36310	36915	FALSE	Leptotene	1	1	11	63.2587	63.2587	63.2587	complex
140422_004	81	605	605	26065	26670	33890	34495	FALSE	Leptotene	3	2	32	268.004	11.1714	132.333	simple
140422_004	82	605	605	29825	30430	34960	35565	FALSE	Leptotene	1	2	12	259.133	17.6361	138.385	complex
140422_004	83	605	605	29485	30090	33960	34565	FALSE	Leptotene	1	1	11	55.8828	55.8828	55.8828	complex
140422_004	84	605	605	29435	30040	33480	34085	FALSE	Leptotene	1	2	12	232.773	90.1445	161.459	simple
140422_004	85	605	605	29625	30230	32680	33285	FALSE	Leptotene	1	1	11	23.8822	23.8822	23.8822	complex
140422_004	86	605	605	26725	27330	33700	34305	FALSE	Leptotene	1	3	13	296.181	27.3123	176.724	complex
140422_004	87	605	605	29705	30310	31120	31725	FALSE	Leptotene	2	3	23	299.512	27.4148	197.122	simple
140422_004	88	605	605	27295	27900	31510	32115	FALSE	Leptotene	1	3	13	294.578	18.8804	145.222	complex
140422_004	89	605	605	27495	28100	31000	31605	FALSE	Leptotene	1	1	11	24.595	24.595	24.595	simple
140422_004	90	605	605	28455	29060	30620	31225	FALSE	Leptotene	1	3	13	232.286	34.9256	155.181	D1R2 bridge
140422_004	91	605	605	28925	29530	30070	30675	FALSE	Leptotene	1	1	11	23.8919	23.8919	23.8919	complex
140422_004	92	605	605	26855	27460	29730	30335	FALSE	Leptotene	1	2	12	282.683	58.4568	170.57	complex
140422_004	93	605	605	26455	27060	28830	29435	FALSE	Leptotene	1	1	11	26.6917	26.6917	26.6917	complex
140422_004	94	605	605	26745	27350	28280	28885	FALSE	Leptotene	1	1	11	3.80633	3.80633	3.80633	complex
140422_004	95	605	605	28695	29300	28650	29255	FALSE	Leptotene	1	1	11	54.9341	54.9341	54.9341	complex
140422_004	96	605	605	28715	29320	27340	27945	FALSE	Leptotene	1	1	11	14.4365	14.4365	14.4365	complex
140422_004	97	605	605	27335	27940	27600	28205	FALSE	Leptotene	1	3	13	314.751	21.7664	182.355	complex
140422_004	98	605	605	27175	27780	27140	27745	FALSE	Leptotene	1	2	12	248.467	8.02172	128.244	complex
140422_004	99	605	605	25335	25940	26060	26665	FALSE	Leptotene	1	2	12	228.25	24.068	126.159	complex
140422_004	100	605	605	26085	26690	25080	25685	FALSE	Leptotene	1	1	11	23.7863	23.7863	23.7863	complex
140422_004	101	605	605	29215	29820	23380	23985	FALSE	Leptotene	1	2	12	245.58	36.5196	141.05	D1R2 bridge
140422_004	102	605	605	27975	28580	22970	23575	FALSE	Leptotene	1	1	11	13.2051	13.2051	13.2051	simple
140422_004	103	605	605	27425	28030	22990	23595	FALSE	Leptotene	1	3	13	307.929	41.3708	169.382	complex
140422_004	104	605	605	26795	27400	23280	23885	FALSE	Leptotene	1	1	11	137.746	137.746	137.746	complex
140422_004	105	605	605	25905	26510	23820	24425	FALSE	Leptotene	1	1	11	81.3331	81.3331	81.3331	complex
140422_004	107	605	605	25835	26440	23110	23715	FALSE	Leptotene	1	1	11	28.6024	28.6024	28.6024	simple
140422_004	108	605	605	26535	27140	22390	22995	FALSE	Leptotene	1	4	14	216.893	78.3466	157.6	complex
140422_004	109	605	605	26555	27160	21600	22205	FALSE	Leptotene	1	1	11	46.9978	46.9978	46.9978	complex
140422_004	110	605	605	26025	26630	21780	22385	FALSE	Leptotene	3	2	32	529.465	40.436	289.89	complex
140422_004	111	605	605	25715	26320	21010	21615	FALSE	Leptotene	1	1	11	25.9144	25.9144	25.9144	complex
140422_004	113	605	605	28695	29300	22350	22955	FALSE	Leptotene	1	3	13	270	82.0153	186.289	D1R2 bridge
140422_004	114	605	605	28045	28650	21620	22225	FALSE	Leptotene	1	1	11	16.2637	16.2637	16.2637	complex
140422_004	115	605	605	24215	24820	23880	24485	FALSE	Leptotene	1	1	11	90.8467	90.8467	90.8467	complex
140422_004	116	605	605	23705	24310	23870	24475	FALSE	Leptotene	2	2	22	273.978	69.4878	194.49	complex
140422_004	117	605	605	24165	24770	24490	25095	FALSE	Leptotene	1	1	11	20.9243	20.9243	20.9243	simple
140422_004	118	605	605	23565	24170	24360	24965	FALSE	Leptotene	2	1	21	142.17	103.407	122.788	D2R1 bridge
140422_004	119	605	605	23075	23680	24410	25015	FALSE	Leptotene	1	1	11	28.5197	28.5197	28.5197	complex
140422_004	120	605	605	23405	24010	23070	23675	FALSE	Leptotene	1	2	12	163.697	34.9201	99.3083	complex
140422_004	121	605	605	22925	23530	25920	26525	FALSE	Leptotene	1	1	11	28.0592	28.0592	28.0592	complex
140422_004	122	605	605	20665	21270	25730	26335	FALSE	Leptotene	1	2	12	131.752	17.4599	74.6059	D1R2 bridge
140422_004	123	605	605	21055	21660	26110	26715	FALSE	Leptotene	1	1	11	77.7682	77.7682	77.7682	complex
140422_004	124	605	605	21605	22210	26390	26995	FALSE	Leptotene	1	2	12	131.136	33.0444	82.09	D1R2 bridge
140422_004	125	605	605	22145	22750	26640	27245	FALSE	Leptotene	1	1	11	28.4683	28.4683	28.4683	complex
140422_004	126	605	605	21245	21850	26970	27575	FALSE	Leptotene	1	1	11	55.7627	55.7627	55.7627	complex
140422_004	127	605	605	21455	22060	27490	28095	FALSE	Leptotene	1	2	12	253.261	49.0152	151.138	complex
140422_004	128	605	605	29390	29995	19660	20265	FALSE	Leptotene	1	1	11	38.0373	38.0373	38.0373	simple
140422_004	129	605	605	27650	28255	17710	18315	FALSE	Leptotene	1	2	12	167.946	49.3433	108.645	complex
140422_004	130	605	605	27260	27865	17260	17865	FALSE	Leptotene	1	1	11	38.9315	38.9315	38.9315	simple
140422_004	131	605	605	25530	26135	16480	17085	FALSE	Leptotene	1	1	11	60.0557	60.0557	60.0557	simple
140422_004	132	605	605	25130	25735	18190	18795	FALSE	Leptotene	1	2	12	264.879	18.7467	141.813	complex
140422_004	133	605	605	26110	26715	18710	19315	FALSE	Leptotene	1	1	11	44.8279	44.8279	44.8279	simple
140422_004	134	605	605	24300	24905	18390	18995	FALSE	Leptotene	1	1	11	62.2112	62.2112	62.2112	complex
140422_004	135	605	605	24580	25185	18920	19525	FALSE	Leptotene	1	1	11	46.0683	46.0683	46.0683	simple
140422_004	136	605	605	23720	24325	18680	19285	FALSE	Leptotene	1	1	11	30.232	30.232	30.232	simple
140422_005	1	605	605	12130	12735	9150	9755	TRUE	Pachytene	2	1	21	225.62	55.2889	140.455	simple
140422_005	2	605	605	12475	13080	9570	10175	TRUE	Pachytene	1	1	11	89.1707	89.1707	89.1707	complex
140422_005	3	605	605	16030	16635	9045	9650	TRUE	Pachytene	4	1	41	279.292	82.77	204.169	simple
140422_005	4	605	605	16570	17175	8730	9335	TRUE	Pachytene	2	2	22	308.288	163.833	235.178	separate
140422_005	5	605	605	17125	17730	8655	9260	TRUE	Pachytene	2	1	21	212.89	106.862	159.876	complex
140422_005	6	605	605	26920	27525	9270	9875	TRUE	Pachytene	2	1	21	243.055	91.4179	167.236	complex
140422_005	7	605	605	27445	28050	10230	10835	TRUE	Pachytene	1	1	11	68.7535	68.7535	68.7535	complex
140422_005	8	605	605	27220	27825	10680	11285	TRUE	Pachytene	1	0	10	36.4568	36.4568	36.4568
140422_005	9	605	605	26665	27270	10755	11360	TRUE	Pachytene	2	1	21	364.174	222.273	293.223	separate
140422_005	10	605	605	25930	26535	11115	11720	TRUE	Pachytene	1	1	11	51.7598	51.7598	51.7598	complex
140422_005	11	605	605	31690	32295	8265	8870	TRUE	Pachytene	1	1	11	98.1863	98.1863	98.1863	complex
140422_005	12	605	605	35110	35715	10200	10805	TRUE	Pachytene	4	1	41	361.424	85.2634	231.24	simple
140422_005	13	605	605	35380	35985	9825	10430	TRUE	Pachytene	3	1	31	286.351	101.317	212.571	complex
140422_005	14	605	605	36205	36810	9165	9770	TRUE	Pachytene	1	1	11	96.3213	96.3213	96.3213	complex
140422_005	15	605	605	36220	36825	8610	9215	TRUE	Pachytene	1	1	11	34.0776	34.0776	34.0776	complex
140422_005	16	605	605	36505	37110	8145	8750	TRUE	Pachytene	2	1	21	251.572	38.3641	144.968	complex
140422_005	17	605	605	37120	37725	7380	7985	TRUE	Pachytene	1	1	11	17.6037	17.6037	17.6037	complex
140422_005	18	605	605	43990	44595	14805	15410	TRUE	Pachytene	4	1	41	302.511	111.921	220.362	simple
140422_005	19	605	605	43840	44445	15375	15980	TRUE	Pachytene	2	1	21	309.542	68.0239	188.783	complex
140422_005	20	605	605	38755	39360	21405	22010	TRUE	Pachytene	3	1	31	293.597	75.7702	189.475	complex
140422_005	21	605	605	38965	39570	20130	20735	TRUE	Pachytene	2	1	21	332.362	184.8	258.581	separate
140422_005	22	605	605	29635	30240	20550	21155	TRUE	Pachytene	1	1	11	106.015	106.015	106.015	complex
140422_005	23	605	605	29800	30405	21120	21725	TRUE	Pachytene	1	2	12	204.467	46.1772	125.322	D1R2 bridge
140422_005	24	605	605	29695	30300	22410	23015	TRUE	Pachytene	2	1	21	332.313	275.511	303.912	separate
140422_005	25	605	605	30055	30660	22635	23240	TRUE	Pachytene	1	1	11	110.641	110.641	110.641	complex
140422_005	26	605	605	31315	31920	26175	26780	TRUE	Pachytene	3	1	31	341.83	72.6197	213.467	complex
140422_005	27	605	605	32305	32910	26400	27005	TRUE	Pachytene	2	1	21	198.061	52.9971	125.529	complex
140422_005	28	605	605	24955	25560	25305	25910	TRUE	Pachytene	1	1	11	197.27	197.27	197.27	complex
140422_005	29	605	605	24685	25290	25725	26330	TRUE	Pachytene	1	1	11	106.692	106.692	106.692	complex
140422_005	30	605	605	23380	23985	23025	23630	TRUE	Pachytene	3	1	31	369.193	258.542	302.172	separate
140422_005	31	605	605	23050	23655	22605	23210	TRUE	Pachytene	1	2	12	220.643	35.6821	128.163	complex
140422_005	32	605	605	22420	23025	22125	22730	TRUE	Pachytene	3	2	32	489.619	24.4367	237.455	paired
140422_005	33	605	605	22165	22770	21720	22325	TRUE	Pachytene	2	2	22	439.201	102.61	259.509	complex
140422_005	34	605	605	19270	19875	19335	19940	TRUE	Pachytene	1	1	11	82.0041	82.0041	82.0041	complex
140422_005	35	605	605	19765	20370	19050	19655	TRUE	Pachytene	3	2	32	399.326	69.3101	221.557	complex
140422_005	36	605	605	19270	19875	18810	19415	TRUE	Pachytene	2	1	21	345.89	147.824	246.857	complex
140422_005	37	605	605	21490	22095	25320	25925	TRUE	Pachytene	1	2	12	370.909	129.959	250.434	complex
140422_005	38	605	605	21010	21615	24480	25085	TRUE	Pachytene	2	2	22	297.49	96.6883	198.015	D1R2 bridge
140422_005	39	605	605	28405	29010	30585	31190	TRUE	Pachytene	1	2	12	106.353	54.8547	80.6039	D1R2 bridge
140422_005	41	605	605	28045	28650	35205	35810	TRUE	Pachytene	2	1	21	258.792	23.0548	140.924	simple
140422_005	42	605	605	27145	27750	36000	36605	TRUE	Pachytene	1	1	11	89.9363	89.9363	89.9363	complex
140422_005	43	605	605	26425	27030	36060	36665	TRUE	Pachytene	1	1	11	36.6979	36.6979	36.6979	complex
140422_005	45	605	605	25540	26145	36735	37340	TRUE	Pachytene	1	2	12	263.835	29.8783	146.857	D1R2 bridge
140422_005	46	605	605	25210	25815	37200	37805	TRUE	Pachytene	1	2	12	178.742	75.3418	127.042	complex
140422_005	47	605	605	27085	27690	38730	39335	TRUE	Pachytene	1	1	11	56.1423	56.1423	56.1423	complex
140422_005	48	605	605	26965	27570	39210	39815	TRUE	Pachytene	1	1	11	128.414	128.414	128.414	simple
140422_005	49	605	605	26830	27435	42225	42830	TRUE	Pachytene	1	1	11	129.144	129.144	129.144	complex
140422_005	50	605	605	37255	37860	40950	41555	TRUE	Pachytene	1	1	11	93.8961	93.8961	93.8961	complex
140422_005	51	605	605	16190	16795	36425	37030	TRUE	Pachytene	2	1	21	314.149	88.8352	201.492	complex
140422_005	52	605	605	15755	16360	35825	36430	TRUE	Pachytene	1	2	12	215.108	83.7292	149.419	simple
140422_005	53	605	605	16655	17260	36005	36610	TRUE	Pachytene	1	2	12	129.451	58.7516	94.1011	D1R2 bridge
140422_005	54	605	605	16220	16825	35690	36295	TRUE	Pachytene	1	1	11	51.4046	51.4046	51.4046	complex
140422_005	55	605	605	16700	17305	35120	35725	TRUE	Pachytene	2	1	21	347.255	69.0904	208.173	simple
140422_005	56	605	605	14900	15505	30485	31090	TRUE	Pachytene	0	1	1	NA	NA	NA
140422_005	57	605	605	12860	13465	31115	31720	TRUE	Pachytene	1	2	12	232.029	56.5783	144.303	simple
140422_005	58	605	605	12260	12865	30710	31315	TRUE	Pachytene	2	1	21	211.572	125.064	168.318	D2R1 bridge
140422_005	59	605	605	7625	8230	25220	25825	TRUE	Pachytene	1	2	12	310.481	67.9154	189.198	simple
140422_005	60	605	605	7460	8065	24620	25225	TRUE	Pachytene	2	1	21	201.413	156.978	179.196	D2R1 bridge
140422_005	61	605	605	6935	7540	24275	24880	TRUE	Pachytene	1	3	13	230.301	119.342	167.557	complex
140422_005	62	605	605	5870	6475	24200	24805	TRUE	Pachytene	2	1	21	232.366	74.9995	153.683	complex
140422_005	63	605	605	4985	5590	23840	24445	TRUE	Pachytene	1	2	12	264.02	112.188	188.104	complex
140422_005	64	605	605	4620	5225	33545	34150	TRUE	Pachytene	4	2	42	461.234	111.328	228.291	D2R1 bridge
140422_005	66	605	605	4290	4895	36725	37330	TRUE	Pachytene	3	1	31	237.301	124.701	198.933	complex
140422_005	67	605	605	9510	10115	17990	18595	TRUE	Pachytene	3	1	31	366.071	78.5934	220.089	complex
140422_005	68	605	605	13950	14555	16790	17395	TRUE	Pachytene	1	2	12	273.727	77.6845	175.706	complex
140422_005	69	605	605	35955	36560	28125	28730	FALSE	Pachytene	1	1	11	134.036	134.036	134.036	complex
140422_005	70	605	605	36435	37040	27930	28535	FALSE	Pachytene	2	1	21	349.034	73.5517	211.293	complex
140422_005	72	605	605	36435	37040	28755	29360	FALSE	Pachytene	1	1	11	147.342	147.342	147.342	complex
140422_005	73	605	605	36465	37070	29265	29870	FALSE	Pachytene	2	1	21	299.521	51.1524	175.337	complex
140422_005	74	605	605	37005	37610	29550	30155	FALSE	Pachytene	2	1	21	289.717	84.7347	187.226	complex
140422_005	75	605	605	38160	38765	29430	30035	FALSE	Pachytene	2	0	20	360.911	47.9329	204.422
140422_005	76	605	605	38640	39245	29550	30155	FALSE	Pachytene	1	2	12	302.582	81.9084	192.245	D1R2 bridge
140422_005	77	605	605	38970	39575	29175	29780	FALSE	Pachytene	2	1	21	236.988	151.465	194.227	D2R1 bridge
140422_005	78	605	605	39465	40070	28995	29600	FALSE	Pachytene	2	1	21	262.931	82.6258	172.778	simple
140422_005	79	605	605	39975	40580	29295	29900	FALSE	Pachytene	1	1	11	30.8771	30.8771	30.8771	complex
140422_005	80	605	605	40740	41345	29370	29975	FALSE	Pachytene	1	1	11	320.475	320.475	320.475	separate
140422_005	81	605	605	40350	40955	29625	30230	FALSE	Pachytene	1	3	13	330.615	38.8243	219.496	simple
140422_005	82	605	605	40365	40970	30150	30755	FALSE	Pachytene	1	2	12	116.087	82.5238	99.3055	complex
140422_005	83	605	605	40530	41135	30480	31085	FALSE	Pachytene	0	1	1	132.925	132.925	132.925
140422_005	84	605	605	41115	41720	30480	31085	FALSE	Pachytene	1	2	12	62.2366	54.3519	58.2942	simple
140422_005	85	605	605	41040	41645	30975	31580	FALSE	Pachytene	1	0	10	88.414	88.414	88.414
140422_005	86	605	605	40515	41120	31035	31640	FALSE	Pachytene	2	1	21	241.557	83.4467	162.502	simple
140422_005	87	605	605	40815	41420	31755	32360	FALSE	Pachytene	2	0	20	NA	NA	NA
140422_005	88	605	605	40275	40880	31920	32525	FALSE	Pachytene	1	1	11	82.5854	82.5854	82.5854	complex
140422_005	89	605	605	39870	40475	32310	32915	FALSE	Pachytene	1	1	11	42.322	42.322	42.322	complex
140422_005	90	605	605	34640	35245	24800	25405	FALSE	Pachytene	3	1	31	304.464	53.9686	220.844	complex
140422_006	1	605	605	9170	9775	8640	9245	TRUE	Pachytene	1	1	11	101.749	101.749	101.749	complex
140422_006	2	605	605	11885	12490	9945	10550	TRUE	Pachytene	2	1	21	340.155	85.9025	213.029	complex
140422_006	3	605	605	19880	20485	8685	9290	TRUE	Pachytene	1	1	11	90.9106	90.9106	90.9106	simple
140422_006	4	605	605	16265	16870	12675	13280	TRUE	Pachytene	1	1	11	66.5687	66.5687	66.5687	complex
140422_006	5	605	605	15710	16315	12975	13580	TRUE	Pachytene	1	1	11	97.4346	97.4346	97.4346	complex
140422_006	6	605	605	24140	24745	12480	13085	TRUE	Pachytene	1	1	11	65.0969	65.0969	65.0969	complex
140422_006	8	605	605	33710	34315	4965	5570	TRUE	Pachytene	2	2	22	333.411	46.8519	210.658	complex
140422_006	9	605	605	32375	32980	6510	7115	TRUE	Pachytene	1	1	11	230.352	230.352	230.352	complex
140422_006	10	605	605	40340	40945	8490	9095	TRUE	Pachytene	1	1	11	73.268	73.268	73.268	simple
140422_006	11	605	605	40490	41095	9270	9875	TRUE	Pachytene	1	1	11	67.9356	67.9356	67.9356	complex
140422_006	12	605	605	38015	38620	14205	14810	TRUE	Pachytene	1	1	11	141.74	141.74	141.74	separate
140422_006	13	605	605	35195	35800	13950	14555	TRUE	Pachytene	1	1	11	13.9117	13.9117	13.9117	complex
140422_006	14	605	605	33380	33985	16620	17225	TRUE	Pachytene	1	1	11	82.999	82.999	82.999	complex
140422_006	15	605	605	33185	33790	17130	17735	TRUE	Pachytene	2	1	21	410.377	60.932	235.654	simple
140422_006	16	605	605	33770	34375	17205	17810	TRUE	Pachytene	1	1	11	113.513	113.513	113.513	complex
140422_006	17	605	605	35645	36250	21975	22580	TRUE	Pachytene	2	1	21	234.166	60.7946	147.48	simple
140422_006	18	605	605	33230	33835	21735	22340	TRUE	Pachytene	1	1	11	9.99258	9.99258	9.99258	complex
140422_006	19	605	605	43625	44230	23400	24005	TRUE	Pachytene	1	1	11	24.9078	24.9078	24.9078	complex
140422_006	20	605	605	44570	45175	23565	24170	TRUE	Pachytene	1	1	11	60.8395	60.8395	60.8395	complex
140422_006	21	605	605	34075	34680	30520	31125	TRUE	Pachytene	1	1	11	64.5072	64.5072	64.5072	complex
140422_006	22	605	605	34840	35445	32290	32895	TRUE	Pachytene	1	1	11	43.2388	43.2388	43.2388	complex
140422_006	23	605	605	35095	35700	33085	33690	TRUE	Pachytene	1	2	12	115.625	79.7841	97.7047	D1R2 bridge
140422_006	24	605	605	35560	36165	33550	34155	TRUE	Pachytene	1	1	11	50.089	50.089	50.089	simple
140422_006	25	605	605	35725	36330	34000	34605	TRUE	Pachytene	1	2	12	294.437	65.3628	179.9	complex
140422_006	26	605	605	36625	37230	34255	34860	TRUE	Pachytene	1	1	11	102.606	102.606	102.606	complex
140422_006	27	605	605	37555	38160	34480	35085	TRUE	Pachytene	1	1	11	39.992	39.992	39.992	complex
140422_006	28	605	605	28045	28650	34960	35565	TRUE	Pachytene	2	1	21	316.942	35.964	176.453	simple
140422_006	29	605	605	23500	24105	32890	33495	TRUE	Pachytene	1	2	12	277.816	45.3363	161.576	simple
140422_006	30	605	605	23155	23760	29995	30600	TRUE	Pachytene	1	1	11	69.6157	69.6157	69.6157	complex
140422_006	31	605	605	22495	23100	29200	29805	TRUE	Pachytene	3	1	31	274.674	165.323	227.666	separate
140422_006	32	605	605	16705	17310	34165	34770	TRUE	Pachytene	1	2	12	280.057	59.5004	169.778	complex
140422_006	33	605	605	23740	24345	43045	43650	TRUE	Pachytene	1	1	11	59.1469	59.1469	59.1469	complex
140422_006	35	605	605	9715	10320	35705	36310	TRUE	Pachytene	1	2	12	232.505	83.4326	157.969	complex
140422_006	36	605	605	9565	10170	33665	34270	TRUE	Pachytene	2	1	21	302.601	58.0117	180.306	simple
140422_006	37	605	605	9700	10305	32990	33595	TRUE	Pachytene	1	1	11	41.5471	41.5471	41.5471	complex
140422_006	38	605	605	3915	4520	26375	26980	TRUE	Pachytene	1	1	11	65.387	65.387	65.387	complex
140422_006	40	605	605	3450	4055	26120	26725	TRUE	Pachytene	2	2	22	553.214	59.0713	282.261	complex
140422_006	41	605	605	3705	4310	24800	25405	TRUE	Pachytene	1	1	11	76.5841	76.5841	76.5841	simple
140422_006	42	605	605	3585	4190	24125	24730	TRUE	Pachytene	2	1	21	397.145	91.2231	244.184	complex
140422_006	43	605	605	8985	9590	18460	19065	TRUE	Pachytene	1	2	12	199.917	16.358	108.138	D1R2 bridge
140422_006	44	605	605	9015	9620	18895	19500	TRUE	Pachytene	1	1	11	64.2239	64.2239	64.2239	simple
140422_006	46	605	605	10770	11375	18235	18840	TRUE	Pachytene	1	1	11	73.0859	73.0859	73.0859	complex
140422_006	47	605	605	11145	11750	18700	19305	TRUE	Pachytene	2	1	21	196.217	47.6562	121.937	complex
140422_006	48	605	605	12030	12635	18955	19560	TRUE	Pachytene	3	1	31	238.756	122.166	183.046	complex
140422_006	49	605	605	11880	12485	19705	20310	TRUE	Pachytene	3	1	31	202.479	35.3462	134.817	simple
140422_006	50	605	605	12135	12740	20620	21225	TRUE	Pachytene	1	1	11	94.19	94.19	94.19	simple
140422_006	51	605	605	11775	12380	22360	22965	TRUE	Pachytene	1	1	11	72.7027	72.7027	72.7027	simple
140422_006	52	605	605	17505	18110	26050	26655	FALSE	Pachytene	1	1	11	47.1234	47.1234	47.1234	complex
140422_006	53	605	605	16530	17135	25525	26130	FALSE	Pachytene	1	1	11	55.6482	55.6482	55.6482	complex
140422_006	54	605	605	16560	17165	24925	25530	FALSE	Pachytene	1	2	12	286.061	71.3972	178.729	complex
140422_006	55	605	605	16125	16730	24520	25125	FALSE	Pachytene	1	1	11	52.0009	52.0009	52.0009	complex
140422_006	56	605	605	15885	16490	24190	24795	FALSE	Pachytene	1	2	12	413.776	68.9347	241.355	complex
140422_006	57	605	605	15735	16340	23740	24345	FALSE	Pachytene	1	1	11	53.3791	53.3791	53.3791	complex
[truncated: 316 more rows]

## Sheet: SYCP1_KO
CELL_id	ROI_id	ROI_width	ROI_height	ROI_xmin	ROI_xmax	ROI_ymin	ROI_ymax	ROI_synapsis	CELL_stage	ROI_nclust_DMC1	ROI_nclust_RAD51	ROI_nclust (DnRn)	ROI_dist_D-R max	ROI_dist_D-R min	ROI_dist_D-R mean	ROI category
140513_006	1	605	605	8520	9125	13790	14395	FALSE	Pachytene	1	2	12	265.634	103.238	184.436	complex
140513_006	2	605	605	8480	9085	14170	14775	FALSE	Pachytene	2	2	22	332.468	56.8577	200.618	simple
140513_006	3	605	605	7660	8265	13830	14435	TRUE	Pachytene	2	2	22	379.477	40.2691	199.418	paired
140513_006	4	605	605	6740	7345	14690	15295	TRUE	Pachytene	2	1	21	174.914	97.31	136.112	D2R1 bridge
140513_006	5	605	605	6040	6645	15530	16135	FALSE	Pachytene	1	2	12	343.914	39.049	191.481	complex
140513_006	6	605	605	6320	6925	15970	16575	FALSE	Pachytene	2	2	22	433.744	105.665	242.981	simple
140513_006	7	605	605	6140	6745	16690	17295	TRUE	Pachytene	1	1	11	110.188	110.188	110.188	complex
140513_006	8	605	605	6100	6705	17210	17815	FALSE	Pachytene	1	1	11	95.1366	95.1366	95.1366	complex
140513_006	10	605	605	5480	6085	18510	19115	FALSE	Pachytene	1	1	11	68.489	68.489	68.489	complex
140513_006	11	605	605	5740	6345	19150	19755	FALSE	Pachytene	1	2	12	237.25	89.7463	163.498	complex
140513_006	12	605	605	6620	7225	18870	19475	FALSE	Pachytene	1	1	11	48.8533	48.8533	48.8533	complex
140513_006	14	605	605	7320	7925	18850	19455	FALSE	Pachytene	1	1	11	50.8392	50.8392	50.8392	complex
140513_006	15	605	605	7980	8585	19190	19795	FALSE	Pachytene	2	2	22	321.174	116.1	207.219	complex
140513_006	16	605	605	7420	8025	19410	20015	FALSE	Pachytene	1	1	11	74.082	74.082	74.082	complex
140513_006	17	605	605	7840	8445	19610	20215	FALSE	Pachytene	2	3	23	545.751	128.413	311.266	D1R2 bridge
140513_006	18	605	605	8320	8925	19630	20235	FALSE	Pachytene	2	3	23	398.096	16.5901	193.32	paired
140513_006	19	605	605	7980	8585	19990	20595	FALSE	Pachytene	2	2	22	211.743	66.4151	127.484	paired
140513_006	20	605	605	7760	8365	20710	21315	TRUE	Pachytene	1	2	12	254.65	95.048	174.849	D1R2 bridge
140513_006	21	605	605	7300	7905	21350	21955	FALSE	Pachytene	3	3	33	549.974	68.3994	282.313	D1R2 bridge
140513_006	22	605	605	6780	7385	21350	21955	FALSE	Pachytene	1	1	11	70.2153	70.2153	70.2153	complex
140513_006	23	605	605	9580	10185	24010	24615	FALSE	Pachytene	2	2	22	535.38	36.3625	276.06	complex
140513_006	24	605	605	9340	9945	24510	25115	FALSE	Pachytene	1	2	12	131.395	46.0463	88.7208	complex
140513_006	25	605	605	8840	9445	25570	26175	FALSE	Pachytene	2	1	21	212.043	76.1402	144.092	complex
140513_006	26	605	605	8500	9105	25890	26495	FALSE	Pachytene	1	1	11	87.6957	87.6957	87.6957	complex
140513_006	27	605	605	8960	9565	26050	26655	FALSE	Pachytene	1	2	12	257.253	51.305	154.279	complex
140513_006	28	605	605	8140	8745	27030	27635	TRUE	Pachytene	1	1	11	63.0531	63.0531	63.0531	complex
140513_006	29	605	605	8000	8605	27670	28275	FALSE	Pachytene	2	2	22	558.274	58.4906	311.178	D1R2 bridge
140513_006	30	605	605	7800	8405	28050	28655	FALSE	Pachytene	4	4	44	571.722	70.6124	321.477	paired
140513_006	31	605	605	7520	8125	27770	28375	FALSE	Pachytene	2	5	25	403.674	95.1795	249.267	D1R2 bridge
140513_006	32	605	605	7320	7925	28370	28975	FALSE	Pachytene	1	1	11	89.0689	89.0689	89.0689	complex
140513_006	33	605	605	7280	7885	28990	29595	FALSE	Pachytene	2	1	21	301.293	77.0319	189.163	simple
140513_006	34	605	605	6200	6805	37610	38215	FALSE	Pachytene	3	1	31	527.533	90.5987	342.13	complex
140513_006	36	605	605	6860	7465	37130	37735	FALSE	Pachytene	3	1	31	313.493	150.492	227.707	D2R1 bridge
140513_006	37	605	605	7480	8085	37410	38015	FALSE	Pachytene	2	1	21	409.367	38.9167	224.142	complex
140513_006	39	605	605	7820	8425	37070	37675	FALSE	Pachytene	3	5	35	493.921	118.647	297.208	D1R2 bridge
140513_006	41	605	605	8520	9125	37610	38215	FALSE	Pachytene	2	1	21	242.718	103.632	173.175	D2R1 bridge
140513_006	42	605	605	9280	9885	37770	38375	FALSE	Pachytene	3	5	35	481.211	67.5615	259.701	paired
140513_006	43	605	605	9780	10385	37910	38515	FALSE	Pachytene	1	1	11	154.881	154.881	154.881	complex
140513_006	45	605	605	9920	10525	38450	39055	FALSE	Pachytene	1	1	11	124.9	124.9	124.9	complex
140513_006	46	605	605	9560	10165	39170	39775	FALSE	Pachytene	2	1	21	310.49	164.863	237.677	complex
140513_006	47	605	605	11600	12205	35430	36035	FALSE	Pachytene	1	1	11	97.6801	97.6801	97.6801	complex
140513_006	48	605	605	11420	12025	35930	36535	FALSE	Pachytene	1	2	12	266.392	127.459	196.926	complex
140513_006	49	605	605	12040	12645	35390	35995	FALSE	Pachytene	3	2	32	421.97	84.3313	219.991	paired
140513_006	50	605	605	12040	12645	35850	36455	FALSE	Pachytene	1	1	11	113.131	113.131	113.131	complex
140513_006	52	605	605	13120	13725	36350	36955	FALSE	Pachytene	1	1	11	55.0686	55.0686	55.0686	complex
140513_006	53	605	605	13700	14305	36910	37515	FALSE	Pachytene	1	1	11	101.885	101.885	101.885	complex
140513_006	54	605	605	14260	14865	37070	37675	FALSE	Pachytene	1	1	11	80.4464	80.4464	80.4464	complex
140513_006	56	605	605	14780	15385	37530	38135	FALSE	Pachytene	1	1	11	21.4926	21.4926	21.4926	complex
140513_006	57	605	605	15080	15685	38150	38755	FALSE	Pachytene	2	1	21	263.35	7.52669	135.438	complex
140513_006	59	605	605	15860	16465	38710	39315	FALSE	Pachytene	1	1	11	24.483	24.483	24.483	complex
140513_006	61	605	605	17640	18245	33050	33655	FALSE	Pachytene	2	3	23	462.951	52.0041	230.257	paired
140513_006	62	605	605	17220	17825	33010	33615	FALSE	Pachytene	2	2	22	435.494	123.268	290.51	D1R2 bridge
140513_006	64	605	605	17160	17765	32090	32695	FALSE	Pachytene	2	2	22	326.17	95.0717	220.599	complex
140513_006	65	605	605	17000	17605	31130	31735	FALSE	Pachytene	1	2	12	343.326	70.3409	206.833	none
140513_006	67	605	605	16900	17505	30510	31115	FALSE	Pachytene	1	2	12	379.816	61.0788	220.447	D1R2 bridge
140513_006	69	605	605	16820	17425	29790	30395	FALSE	Pachytene	2	1	21	244.342	81.2412	162.792	complex
140513_006	70	605	605	16740	17345	29290	29895	FALSE	Pachytene	1	1	11	60.1463	60.1463	60.1463	complex
140513_006	71	605	605	16860	17465	28410	29015	FALSE	Pachytene	1	2	12	261.623	28.9929	145.308	D1R2 bridge
140513_006	73	605	605	16900	17505	27790	28395	FALSE	Pachytene	2	2	22	304.852	125.545	218.908	D1R2 bridge
140513_006	74	605	605	16080	16685	27410	28015	FALSE	Pachytene	2	1	21	281.269	69.4963	175.382	complex
140513_006	75	605	605	16580	17185	27230	27835	FALSE	Pachytene	2	1	21	106.005	95.9742	100.989	D2R1 bridge
140513_006	76	605	605	16600	17205	26790	27395	FALSE	Pachytene	3	3	33	471.773	31.3943	271.873	D2R1 bridge
140513_006	77	605	605	15540	16145	26170	26775	FALSE	Pachytene	1	1	11	93.477	93.477	93.477	complex
140513_006	78	605	605	23885	24490	41185	41790	FALSE	Pachytene	2	1	21	407.758	14.7409	211.25	complex
140513_006	81	605	605	24575	25180	41175	41780	FALSE	Pachytene	1	1	11	94.7293	94.7293	94.7293	complex
140513_006	82	605	605	25025	25630	41365	41970	TRUE	Pachytene	1	1	11	35.1961	35.1961	35.1961	complex
140513_006	83	605	605	25475	26080	41645	42250	TRUE	Pachytene	5	2	52	382.939	61.9256	228.177	paired
140513_006	84	605	605	26285	26890	41595	42200	FALSE	Pachytene	1	1	11	41.096	41.096	41.096	complex
140513_006	86	605	605	26355	26960	42115	42720	TRUE	Pachytene	2	1	21	165.515	54.3223	109.919	D2R1 bridge
140513_006	87	605	605	26645	27250	42565	43170	FALSE	Pachytene	1	3	13	304.132	45.0417	194.312	none
140513_006	88	605	605	26245	26850	42915	43520	TRUE	Pachytene	1	4	14	327.641	61.55	208.112	none
140513_006	89	605	605	26095	26700	43375	43980	TRUE	Pachytene	2	2	22	538.237	55.1538	288.047	complex
140513_006	90	605	605	25885	26490	43775	44380	TRUE	Pachytene	1	1	11	33.9701	33.9701	33.9701	complex
140513_006	91	605	605	25375	25980	43865	44470	FALSE	Pachytene	1	1	11	72.2606	72.2606	72.2606	complex
140513_006	92	605	605	32715	33320	44115	44720	FALSE	Pachytene	1	1	11	50.8893	50.8893	50.8893	complex
140513_006	93	605	605	34025	34630	44125	44730	FALSE	Pachytene	2	2	22	328.255	52.3695	164.177	paired
140513_006	94	605	605	34175	34780	43615	44220	FALSE	Pachytene	1	1	11	41.0782	41.0782	41.0782	complex
140513_006	95	605	605	34635	35240	43665	44270	FALSE	Pachytene	2	2	22	390.294	102.571	218.957	complex
140513_006	96	605	605	34855	35460	44375	44980	FALSE	Pachytene	1	1	11	48.256	48.256	48.256	simple
140513_006	97	605	605	35385	35990	44275	44880	FALSE	Pachytene	1	1	11	53.3806	53.3806	53.3806	complex
140513_006	98	605	605	35815	36420	43435	44040	TRUE	Pachytene	1	1	11	67.0902	67.0902	67.0902	complex
140513_006	99	605	605	36245	36850	43315	43920	TRUE	Pachytene	1	1	11	77.9383	77.9383	77.9383	complex
140513_006	100	605	605	36645	37250	43185	43790	FALSE	Pachytene	1	3	13	175.505	72.2679	137.15	none
140513_006	101	605	605	36685	37290	42595	43200	FALSE	Pachytene	1	1	11	68.7786	68.7786	68.7786	complex
140513_006	102	605	605	36065	36670	42045	42650	FALSE	Pachytene	1	1	11	151.291	151.291	151.291	complex
140513_006	104	605	605	35435	36040	41685	42290	FALSE	Pachytene	2	2	22	433.676	5.68886	241.746	D1R2 bridge
140513_006	105	605	605	27735	28340	35765	36370	FALSE	Pachytene	2	1	21	305.276	26.3219	165.799	complex
140513_006	106	605	605	27355	27960	35425	36030	FALSE	Pachytene	3	2	32	397.938	46.4736	241.862	complex
140513_006	107	605	605	27605	28210	34875	35480	FALSE	Pachytene	3	1	31	302.792	19.6856	173.003	complex
140513_006	108	605	605	27635	28240	33865	34470	TRUE	Pachytene	1	1	11	10.8059	10.8059	10.8059	complex
140513_006	109	605	605	27295	27900	33415	34020	TRUE	Pachytene	1	4	14	271.061	111.335	208.225	none
140513_006	110	605	605	27115	27720	32835	33440	TRUE	Pachytene	1	2	12	316.912	31.5331	174.223	complex
140513_006	111	605	605	26995	27600	32405	33010	TRUE	Pachytene	2	3	23	323.166	51.5749	201.788	paired
140513_006	113	605	605	27075	27680	31675	32280	FALSE	Pachytene	2	3	23	402.637	86.1795	221.809	D2R1 bridge
140513_006	114	605	605	27695	28300	29885	30490	FALSE	Pachytene	1	1	11	49.4895	49.4895	49.4895	complex
140513_006	115	605	605	29145	29750	30855	31460	FALSE	Pachytene	1	2	12	251.876	42.1214	146.999	D1R2 bridge
140513_006	116	605	605	28925	29530	31665	32270	FALSE	Pachytene	1	1	11	59.0951	59.0951	59.0951	complex
140513_006	117	605	605	28355	28960	31505	32110	FALSE	Pachytene	1	3	13	250.204	68.034	186.496	none
140513_006	118	605	605	28005	28610	31205	31810	FALSE	Pachytene	1	2	12	207.571	68.8981	138.235	D1R2 bridge
140513_006	120	605	605	27275	27880	31115	31720	FALSE	Pachytene	2	2	22	352.295	68.7299	208.07	paired
140513_006	121	605	605	26745	27350	30975	31580	FALSE	Pachytene	1	2	12	155.604	77.551	116.577	D1R2 bridge
140513_006	122	605	605	26255	26860	30975	31580	FALSE	Pachytene	3	2	32	418.042	49.2794	255.9	D1R2 bridge
140513_006	124	605	605	25985	26590	30365	30970	FALSE	Pachytene	2	5	25	472.801	34.7213	279.017	paired
140513_006	125	605	605	25435	26040	30215	30820	FALSE	Pachytene	1	1	11	100.161	100.161	100.161	complex
140513_006	127	605	605	25145	25750	29115	29720	TRUE	Pachytene	1	2	12	326.566	13.0578	169.812	complex
140513_006	128	605	605	24925	25530	28635	29240	FALSE	Pachytene	2	1	21	324.765	52.6061	188.686	complex
140513_006	129	605	605	24875	25480	27735	28340	FALSE	Pachytene	1	1	11	30.1807	30.1807	30.1807	complex
140513_006	130	605	605	25205	25810	27405	28010	FALSE	Pachytene	2	1	21	285.063	40.9512	163.007	complex
140513_006	131	605	605	24165	24770	28015	28620	FALSE	Pachytene	3	2	32	386.195	38.1933	226.335	D2R1 bridge
140513_006	133	605	605	23375	23980	27845	28450	FALSE	Pachytene	1	1	11	104.618	104.618	104.618	complex
140513_006	134	605	605	22595	23200	27905	28510	FALSE	Pachytene	2	1	21	269.517	70.3739	169.946	complex
140513_006	135	605	605	21755	22360	27485	28090	FALSE	Pachytene	1	1	11	42.5284	42.5284	42.5284	complex
140513_006	136	605	605	21105	21710	27555	28160	FALSE	Pachytene	1	1	11	60.3181	60.3181	60.3181	complex
140513_006	137	605	605	20635	21240	27585	28190	FALSE	Pachytene	1	2	12	244.103	38.9619	141.532	D1R2 bridge
140513_006	138	605	605	20355	20960	27375	27980	FALSE	Pachytene	5	3	53	558.236	116.676	305.084	D2R1 bridge
140513_006	139	605	605	19955	20560	27295	27900	FALSE	Pachytene	2	2	22	380.023	41.126	247.45	complex
140513_006	140	605	605	19685	20290	26825	27430	FALSE	Pachytene	2	1	21	162.659	99.0982	130.879	D2R1 bridge
140513_006	141	605	605	19285	19890	26995	27600	FALSE	Pachytene	1	2	12	217.696	138.705	178.201	complex
140513_006	143	605	605	18045	18650	26545	27150	FALSE	Pachytene	1	1	11	143.781	143.781	143.781	complex
140513_006	144	605	605	22665	23270	25820	26425	FALSE	Pachytene	1	2	12	162.714	40.1092	101.412	D1R2 bridge
140513_006	146	605	605	23825	24430	25810	26415	FALSE	Pachytene	1	1	11	104.989	104.989	104.989	complex
140513_006	147	605	605	23405	24010	25200	25805	TRUE	Pachytene	1	2	12	155.446	67.731	111.588	D1R2 bridge
140513_006	148	605	605	23275	23880	24740	25345	TRUE	Pachytene	1	1	11	180.524	180.524	180.524	complex
140513_006	149	605	605	23415	24020	24220	24825	TRUE	Pachytene	1	1	11	45.4987	45.4987	45.4987	complex
140513_006	151	605	605	23025	23630	23410	24015	TRUE	Pachytene	1	2	12	269.052	43.4922	156.272	complex
140513_006	152	605	605	22855	23460	22840	23445	FALSE	Pachytene	1	1	11	15.9957	15.9957	15.9957	complex
140513_006	153	605	605	22635	23240	22010	22615	FALSE	Pachytene	1	2	12	276.854	38.2911	157.573	complex
140513_006	154	605	605	22515	23120	21410	22015	FALSE	Pachytene	1	2	12	339.375	49.699	194.537	complex
140513_006	155	605	605	22705	23310	20600	21205	FALSE	Pachytene	1	1	11	29.2861	29.2861	29.2861	complex
140513_006	156	605	605	22745	23350	20140	20745	FALSE	Pachytene	2	2	22	397.825	24.4717	203.448	paired
140513_006	157	605	605	23145	23750	19640	20245	FALSE	Pachytene	2	1	21	206.378	120.301	163.34	D2R1 bridge
140513_006	158	605	605	23735	24340	19680	20285	FALSE	Pachytene	1	1	11	132.252	132.252	132.252	complex
140513_006	159	605	605	22655	23260	18670	19275	FALSE	Pachytene	1	1	11	76.2307	76.2307	76.2307	complex
140513_006	160	605	605	21765	22370	17720	18325	FALSE	Pachytene	1	1	11	73.1429	73.1429	73.1429	complex
140513_006	161	605	605	22595	23200	17740	18345	FALSE	Pachytene	1	2	12	317.5	17.0732	167.287	D1R2 bridge
140513_006	162	605	605	23145	23750	17210	17815	FALSE	Pachytene	3	1	31	336.939	62.6467	220.08	complex
140513_006	163	605	605	20735	21340	14290	14895	FALSE	Pachytene	1	1	11	76.5047	76.5047	76.5047	complex
140513_006	166	605	605	19925	20530	13730	14335	FALSE	Pachytene	2	1	21	303.52	64.8248	184.172	complex
140513_006	167	605	605	19555	20160	12980	13585	TRUE	Pachytene	1	1	11	48.5659	48.5659	48.5659	complex
140513_006	168	605	605	18995	19600	12410	13015	FALSE	Pachytene	2	1	21	344.685	109.945	227.315	complex
140513_006	169	605	605	18855	19460	11840	12445	TRUE	Pachytene	3	2	32	350.24	66.193	209.32	complex
140513_006	170	605	605	18645	19250	11500	12105	FALSE	Pachytene	2	0	20	221.086	201.053	211.069	none
140513_006	172	605	605	18325	18930	10660	11265	FALSE	Pachytene	2	1	21	204.015	86.2807	145.148	complex
140513_006	173	605	605	30355	30960	13820	14425	FALSE	Pachytene	1	1	11	77.9104	77.9104	77.9104	complex
140513_006	174	605	605	31015	31620	13880	14485	FALSE	Pachytene	1	2	12	342.304	101.02	221.662	simple
140513_006	175	605	605	31355	31960	12880	13485	FALSE	Pachytene	1	1	11	96.431	96.431	96.431	simple
140513_006	176	605	605	30755	31360	12480	13085	FALSE	Pachytene	1	1	11	79.45	79.45	79.45	complex
140513_006	177	605	605	31065	31670	12200	12805	FALSE	Pachytene	1	2	12	397.358	64.2889	230.824	complex
140513_006	178	605	605	30475	31080	11510	12115	FALSE	Pachytene	1	1	11	38.1127	38.1127	38.1127	complex
140513_006	179	605	605	30255	30860	11090	11695	FALSE	Pachytene	2	2	22	291.745	33.2304	184.889	none
140513_006	180	605	605	30625	31230	10480	11085	FALSE	Pachytene	1	2	12	212.945	82.162	147.553	D1R2 bridge
140513_006	181	605	605	29985	30590	10580	11185	FALSE	Pachytene	1	3	13	301.913	83.1879	190.905	none
140513_006	183	605	605	26055	26660	5830	6435	TRUE	Pachytene	1	1	11	100.414	100.414	100.414	complex
140513_006	184	605	605	26845	27450	6520	7125	TRUE	Pachytene	1	1	11	87.7558	87.7558	87.7558	complex
140513_006	185	605	605	28815	29420	6890	7495	TRUE	Pachytene	1	2	12	180.541	11.9211	96.2313	complex
140513_006	186	605	605	29875	30480	7190	7795	FALSE	Pachytene	3	1	31	301.368	123.847	215.788	complex
140513_006	187	605	605	30425	31030	7140	7745	TRUE	Pachytene	1	1	11	104.247	104.247	104.247	complex
140513_006	188	605	605	31205	31810	7530	8135	FALSE	Pachytene	3	2	32	568.457	103.26	293.016	simple
140513_006	189	605	605	40065	40670	7120	7725	FALSE	Pachytene	1	1	11	109.573	109.573	109.573	complex
140513_006	190	605	605	39555	40160	8150	8755	FALSE	Pachytene	1	1	11	56.5958	56.5958	56.5958	complex
140513_006	192	605	605	38815	39420	8160	8765	FALSE	Pachytene	1	1	11	74.3177	74.3177	74.3177	complex
140513_006	193	605	605	38525	39130	7280	7885	FALSE	Pachytene	1	1	11	27.5883	27.5883	27.5883	complex
140513_006	194	605	605	38275	38880	7840	8445	FALSE	Pachytene	3	2	32	334.768	18.4176	217.478	paired
140513_006	195	605	605	37795	38400	7330	7935	FALSE	Pachytene	1	1	11	49.1403	49.1403	49.1403	simple
140513_006	196	605	605	37815	38420	7830	8435	TRUE	Pachytene	1	3	13	408.646	40.5423	254.94	none
140513_006	197	605	605	37755	38360	8860	9465	TRUE	Pachytene	1	2	12	319.08	131.26	225.17	simple
140513_006	198	605	605	37795	38400	9400	10005	TRUE	Pachytene	2	2	22	567.307	61.8627	303.866	complex
140513_006	199	605	605	38075	38680	9820	10425	FALSE	Pachytene	1	2	12	192.378	139.241	165.809	complex
140513_006	200	605	605	38655	39260	10400	11005	FALSE	Pachytene	1	1	11	65.2838	65.2838	65.2838	simple
140513_006	201	605	605	32615	33220	18350	18955	FALSE	Pachytene	1	1	11	70.3091	70.3091	70.3091	complex
140513_006	202	605	605	26905	27510	17440	18045	FALSE	Pachytene	2	3	23	417.262	105.781	232.961	D1R2 bridge
140513_006	203	605	605	26745	27350	17830	18435	FALSE	Pachytene	1	1	11	68.2152	68.2152	68.2152	complex
140513_006	204	605	605	26795	27400	18240	18845	FALSE	Pachytene	2	1	21	222.635	98.9698	160.803	D2R1 bridge
140513_006	205	605	605	27165	27770	18630	19235	FALSE	Pachytene	3	3	33	288.837	44.462	181.856	paired
140513_006	206	605	605	26745	27350	19070	19675	FALSE	Pachytene	2	3	23	334.009	84.8905	192.792	D1R2 bridge
140513_006	208	605	605	27445	28050	19430	20035	FALSE	Pachytene	1	5	15	284.221	85.0891	175.518	none
140513_006	209	605	605	27905	28510	19520	20125	FALSE	Pachytene	3	3	33	472.597	15.9086	237.785	paired
140513_006	210	605	605	27935	28540	20000	20605	FALSE	Pachytene	2	3	23	406.175	112.895	227.064	D1R2 bridge
140513_006	211	605	605	28455	29060	20040	20645	TRUE	Pachytene	1	1	11	55.9739	55.9739	55.9739	complex
140513_006	212	605	605	28925	29530	20470	21075	TRUE	Pachytene	1	1	11	57.2728	57.2728	57.2728	complex
140513_006	213	605	605	29485	30090	21120	21725	FALSE	Pachytene	1	2	12	303.105	105.271	204.188	complex
140513_006	214	605	605	30095	30700	21500	22105	FALSE	Pachytene	2	2	22	337.707	27.4553	246.636	none
140513_006	215	605	605	30725	31330	21930	22535	TRUE	Pachytene	1	1	11	29.4003	29.4003	29.4003	complex
140513_006	216	605	605	31355	31960	22680	23285	TRUE	Pachytene	1	1	11	35.0429	35.0429	35.0429	complex
140513_006	217	605	605	31565	32170	23430	24035	FALSE	Pachytene	1	3	13	304.877	32.7755	186.183	none
140513_006	218	605	605	31815	32420	23120	23725	TRUE	Pachytene	1	2	12	151.764	111.304	131.534	D1R2 bridge
140513_006	219	605	605	32185	32790	23410	24015	FALSE	Pachytene	2	1	21	238.417	43.9693	141.193	D2R1 bridge
140513_006	220	605	605	32425	33030	24080	24685	FALSE	Pachytene	1	1	11	31.1498	31.1498	31.1498	complex
140513_006	221	605	605	33035	33640	23880	24485	FALSE	Pachytene	3	1	31	309.401	52.2492	214.479	simple
140513_006	222	605	605	33655	34260	24170	24775	FALSE	Pachytene	1	1	11	16.6235	16.6235	16.6235	simple
140513_006	223	605	605	38615	39220	31220	31825	FALSE	Pachytene	2	2	22	340.639	69.2955	192.835	none
140513_006	224	605	605	38665	39270	30650	31255	TRUE	Pachytene	1	2	12	250.41	42.073	146.241	complex
140513_006	225	605	605	40655	41260	30300	30905	FALSE	Pachytene	1	1	11	33.5044	33.5044	33.5044	complex
140513_006	226	605	605	39505	40110	29830	30435	TRUE	Pachytene	1	1	11	74.8541	74.8541	74.8541	complex
140513_006	228	605	605	39905	40510	28740	29345	FALSE	Pachytene	1	1	11	140.467	140.467	140.467	complex
140513_006	229	605	605	40870	41475	22950	23555	FALSE	Pachytene	1	1	11	31.7276	31.7276	31.7276	complex
140513_006	230	605	605	40330	40935	23130	23735	FALSE	Pachytene	1	1	11	69.6453	69.6453	69.6453	complex
140513_006	231	605	605	39120	39725	21980	22585	FALSE	Pachytene	1	1	11	37.7171	37.7171	37.7171	complex
140513_006	232	605	605	38490	39095	22300	22905	FALSE	Pachytene	1	2	12	243.052	61.6443	152.348	D1R2 bridge
140513_006	233	605	605	38190	38795	21870	22475	FALSE	Pachytene	1	2	12	179.603	131.971	155.787	D1R2 bridge
140513_006	234	605	605	37940	38545	21380	21985	FALSE	Pachytene	1	1	11	5.72447	5.72447	5.72447	complex
140513_006	236	605	605	37290	37895	21040	21645	FALSE	Pachytene	1	1	11	133.958	133.958	133.958	complex
140513_006	238	605	605	36200	36805	20660	21265	FALSE	Pachytene	1	1	11	94.3861	94.3861	94.3861	complex
140513_006	239	605	605	36420	37025	20110	20715	FALSE	Pachytene	2	1	21	306.725	123.86	215.292	complex
140513_006	240	605	605	35500	36105	20430	21035	FALSE	Pachytene	3	1	31	315.202	60.819	222.371	complex
140513_006	241	605	605	46995	47600	22705	23310	FALSE	Pachytene	1	1	11	63.7695	63.7695	63.7695	complex
140513_006	242	605	605	45455	46060	23530	24135	FALSE	Pachytene	0	3	3	354.122	36.7231	240.655	none
140513_006	243	605	605	45795	46400	22890	23495	FALSE	Pachytene	1	1	11	47.5558	47.5558	47.5558	simple
140513_006	244	605	605	46155	46760	22455	23060	FALSE	Pachytene	2	1	21	123.791	14.9335	69.3624	D2R1 bridge
140513_006	246	605	605	45710	46315	21655	22260	FALSE	Pachytene	2	3	23	444.865	38.0017	240.231	paired
140513_006	247	605	605	45660	46265	21225	21830	FALSE	Pachytene	2	3	23	369.747	100.292	220.091	D1R2 bridge
140513_006	249	605	605	45105	45710	20795	21400	FALSE	Pachytene	1	1	11	51.9178	51.9178	51.9178	complex
140513_006	251	605	605	44200	44805	19765	20370	FALSE	Pachytene	1	1	11	49.5242	49.5242	49.5242	complex
140513_008a	1	605	605	14660	15265	13115	13720	FALSE	Early Zygotene	2	1	21	117.114	108.339	112.727	D2R1 bridge
140513_008a	2	605	605	14610	15215	13555	14160	FALSE	Early Zygotene	2	2	22	427.956	69.611	274.805	complex
140513_008a	3	605	605	13780	14385	12815	13420	FALSE	Early Zygotene	3	1	31	278.738	205.763	240.889	separate
140513_008a	4	605	605	13740	14345	13295	13900	FALSE	Early Zygotene	2	2	22	418.837	83.3331	225.353	D1R2 bridge
140513_008a	5	605	605	14140	14745	13625	14230	FALSE	Early Zygotene	2	2	22	426.236	55.1991	260.357	complex
140513_008a	6	605	605	13620	14225	14105	14710	FALSE	Early Zygotene	4	4	44	485.416	27.1142	265.765	paired
140513_008a	7	605	605	13650	14255	14525	15130	FALSE	Early Zygotene	2	3	23	367.637	46.3439	251.949	D1R2 bridge
140513_008a	8	605	605	11950	12555	14275	14880	FALSE	Early Zygotene	2	2	22	336.827	85.8245	194.533	complex
140513_008a	9	605	605	12130	12735	14925	15530	FALSE	Early Zygotene	2	1	21	254.259	157.795	206.027	complex
140513_008a	10	605	605	11650	12255	14965	15570	FALSE	Early Zygotene	6	1	61	482.699	125.97	319.355	D2R1 bridge
140513_008a	12	605	605	10670	11275	15065	15670	FALSE	Early Zygotene	1	1	11	72.3111	72.3111	72.3111	complex
140513_008a	13	605	605	10200	10805	17685	18290	FALSE	Early Zygotene	4	1	41	396.614	109.459	234.398	D2R1 bridge
140513_008a	14	605	605	8440	9045	16915	17520	FALSE	Early Zygotene	2	4	24	461.001	74.0207	229.51	simple
140513_008a	15	605	605	7370	7975	16875	17480	FALSE	Early Zygotene	2	1	21	299.375	292.368	295.872	separate
140513_008a	16	605	605	7240	7845	17305	17910	FALSE	Early Zygotene	4	0	40	NA	NA	NA	none
140513_008a	17	605	605	7810	8415	19835	20440	FALSE	Early Zygotene	1	2	12	214.972	53.5593	134.266	D1R2 bridge
140513_008a	18	605	605	7890	8495	20405	21010	FALSE	Early Zygotene	1	2	12	207.348	24.3427	115.845	complex
140513_008a	19	605	605	8550	9155	20335	20940	FALSE	Early Zygotene	1	1	11	126.064	126.064	126.064	complex
140513_008a	20	605	605	4125	4730	19120	19725	FALSE	Early Zygotene	1	2	12	153.185	83.6916	118.439	D1R2 bridge
140513_008a	21	605	605	4500	5105	20095	20700	FALSE	Early Zygotene	3	1	31	290.989	33.0949	194.921	complex
140513_008a	22	605	605	5370	5975	19885	20490	FALSE	Early Zygotene	3	4	34	348.008	73.9885	213.254	D1R2 bridge
140513_008a	23	605	605	5220	5825	20380	20985	FALSE	Early Zygotene	5	1	51	307.152	130.419	238.906	complex
140513_008a	24	605	605	5595	6200	20650	21255	FALSE	Early Zygotene	3	1	31	371.196	72.3681	244.011	complex
140513_008a	25	605	605	6315	6920	21250	21855	FALSE	Early Zygotene	2	3	23	274.972	83.2512	182.347	D1R2 bridge
140513_008a	26	605	605	6900	7505	21130	21735	FALSE	Early Zygotene	2	4	24	396.467	92.1949	240.067	D1R2 bridge
140513_008a	27	605	605	4980	5585	21295	21900	FALSE	Early Zygotene	1	1	11	67.9635	67.9635	67.9635	simple
140513_008a	28	605	605	5070	5675	21865	22470	FALSE	Early Zygotene	3	1	31	211.144	80.4513	162.486	complex
140513_008a	29	605	605	5265	5870	22555	23160	FALSE	Early Zygotene	2	1	21	220.748	66.0396	143.394	complex
140513_008a	30	605	605	4755	5360	23785	24390	FALSE	Early Zygotene	2	1	21	243.841	27.7473	135.794	D2R1 bridge
140513_008a	31	605	605	5145	5750	24070	24675	FALSE	Early Zygotene	3	3	33	435.476	69.391	266.217	D2R1 bridge
140513_008a	32	605	605	9405	10010	25590	26195	FALSE	Early Zygotene	1	1	11	172.088	172.088	172.088	complex
140513_008a	33	605	605	9665	10270	26080	26685	FALSE	Early Zygotene	3	0	30	213.256	88.3611	170.773	none
140513_008a	34	605	605	9925	10530	26480	27085	FALSE	Early Zygotene	1	0	10	NA	NA	NA	none
140513_008a	35	605	605	10325	10930	26180	26785	FALSE	Early Zygotene	3	1	31	290.028	171.383	223.491	D2R1 bridge
140513_008a	36	605	605	10645	11250	26960	27565	FALSE	Early Zygotene	2	1	21	483.022	77.213	280.118	simple
140513_008a	37	605	605	10355	10960	27360	27965	FALSE	Early Zygotene	2	0	20	NA	NA	NA	none
140513_008a	39	605	605	11755	12360	28070	28675	FALSE	Early Zygotene	1	1	11	47.0035	47.0035	47.0035	complex
140513_008a	40	605	605	12425	13030	27070	27675	FALSE	Early Zygotene	1	1	11	48.715	48.715	48.715	simple
140513_008a	41	605	605	12885	13490	27330	27935	FALSE	Early Zygotene	1	1	11	196.767	196.767	196.767	complex
140513_008a	42	605	605	11590	12195	18535	19140	FALSE	Early Zygotene	1	4	14	217.221	103.514	166.193	none
140513_008a	43	605	605	13195	13800	17920	18525	FALSE	Early Zygotene	1	1	11	51.0861	51.0861	51.0861	complex
140513_008a	44	605	605	14395	15000	17680	18285	FALSE	Early Zygotene	2	2	22	234.488	113.249	163.515	D1R2 bridge
140513_008a	46	605	605	15280	15885	17335	17940	FALSE	Early Zygotene	3	1	31	354.633	98.7687	258.532	complex
140513_008a	47	605	605	16045	16650	17530	18135	FALSE	Early Zygotene	3	1	31	292.283	115.124	233.099	complex
140513_008a	48	605	605	14485	15090	19780	20385	FALSE	Early Zygotene	3	1	31	386.315	92.2246	275.983	complex
140513_008a	49	605	605	13480	14085	19735	20340	FALSE	Early Zygotene	1	1	11	76.4962	76.4962	76.4962	complex
140513_008a	50	605	605	12925	13530	19900	20505	FALSE	Early Zygotene	1	1	11	50.22	50.22	50.22	complex
140513_008a	51	605	605	12280	12885	20635	21240	FALSE	Early Zygotene	1	4	14	270.185	80.9374	163.214	none
140513_008a	52	605	605	12295	12900	21105	21710	FALSE	Early Zygotene	2	1	21	249.276	48.4023	148.839	complex
140513_008a	55	605	605	13180	13785	21230	21835	FALSE	Early Zygotene	4	1	41	351.76	170.762	274.01	separate
140513_008a	56	605	605	13470	14075	21590	22195	FALSE	Early Zygotene	2	1	21	233.601	26.0327	129.817	complex
140513_008a	57	605	605	13010	13615	21970	22575	FALSE	Early Zygotene	2	3	23	350.961	47.3665	232.536	D1R2 bridge
140513_008a	59	605	605	13260	13865	22530	23135	FALSE	Early Zygotene	2	3	23	403.965	73.717	255.96	complex
140513_008a	60	605	605	14365	14970	21875	22480	FALSE	Early Zygotene	1	1	11	33.3713	33.3713	33.3713	complex
140513_008a	61	605	605	15305	15910	22005	22610	FALSE	Early Zygotene	1	2	12	249.637	16.8152	133.226	complex
140513_008a	62	605	605	17005	17610	22225	22830	FALSE	Early Zygotene	1	1	11	85.355	85.355	85.355	complex
140513_008a	63	605	605	18015	18620	22775	23380	FALSE	Early Zygotene	1	1	11	122.046	122.046	122.046	complex
140513_008a	65	605	605	18895	19500	22865	23470	FALSE	Early Zygotene	0	1	1	92.277	92.277	92.277	none
140513_008a	66	605	605	19495	20100	22885	23490	FALSE	Early Zygotene	1	1	11	124.238	124.238	124.238	complex
140513_008a	67	605	605	19835	20440	23415	24020	FALSE	Early Zygotene	0	1	1	54.031	54.031	54.031	none
140513_008a	68	605	605	20365	20970	23845	24450	FALSE	Early Zygotene	2	1	21	325.416	97.2686	211.342	complex
140513_008a	69	605	605	20840	21445	23720	24325	FALSE	Early Zygotene	2	1	21	203.337	98.0393	150.688	complex
140513_008a	70	605	605	17585	18190	24315	24920	FALSE	Early Zygotene	1	1	11	134.213	134.213	134.213	simple
140513_008a	71	605	605	14560	15165	26270	26875	FALSE	Early Zygotene	2	1	21	245.813	63.7746	154.794	complex
140513_008a	72	605	605	13450	14055	26360	26965	FALSE	Early Zygotene	2	2	22	389.795	46.8815	206.078	none
140513_008a	73	605	605	9640	10245	27920	28525	FALSE	Early Zygotene	1	3	13	217.733	131.434	180.313	none
140513_008a	74	605	605	9220	9825	28105	28710	FALSE	Early Zygotene	3	1	31	424.045	82.2246	229.318	complex
140513_008a	75	605	605	9015	9620	28795	29400	FALSE	Early Zygotene	2	1	21	148.079	110.6	129.34	D2R1 bridge
140513_008a	76	605	605	9220	9825	29395	30000	FALSE	Early Zygotene	1	1	11	20.714	20.714	20.714	complex
140513_008a	77	605	605	9230	9835	29845	30450	FALSE	Early Zygotene	2	1	21	396.7	76.7111	236.705	complex
140513_008a	79	605	605	7150	7755	30325	30930	FALSE	Early Zygotene	2	1	21	265.399	24.8839	145.141	complex
140513_008a	80	605	605	8905	9510	31070	31675	FALSE	Early Zygotene	4	1	41	350.305	81.8375	160.583	D2R1 bridge
140513_008a	81	605	605	8920	9525	31610	32215	FALSE	Early Zygotene	1	1	11	226.577	226.577	226.577	complex
140513_008a	83	605	605	8860	9465	32545	33150	FALSE	Early Zygotene	1	2	12	157.624	66.8072	112.216	complex
140513_008a	84	605	605	9320	9925	31405	32010	FALSE	Early Zygotene	1	1	11	86.0132	86.0132	86.0132	simple
140513_008a	85	605	605	9730	10335	31730	32335	FALSE	Early Zygotene	1	3	13	228.14	48.7732	128.393	none
140513_008a	86	605	605	4325	4930	33725	34330	FALSE	Early Zygotene	2	1	21	146.36	87.8692	117.115	D2R1 bridge
140513_008a	87	605	605	4140	4745	34245	34850	FALSE	Early Zygotene	1	1	11	106.819	106.819	106.819	complex
140513_008a	88	605	605	4095	4700	34930	35535	FALSE	Early Zygotene	1	2	12	204.954	94.9121	149.933	complex
140513_008a	89	605	605	3725	4330	35255	35860	FALSE	Early Zygotene	2	2	22	387.496	108.605	212.769	D1R2 bridge
140513_008a	90	605	605	4110	4715	35705	36310	FALSE	Early Zygotene	1	1	11	233.511	233.511	233.511	separate
140513_008a	91	605	605	3845	4450	36330	36935	FALSE	Early Zygotene	2	1	21	312.565	109.767	211.166	complex
140513_008a	93	605	605	4520	5125	36820	37425	FALSE	Early Zygotene	3	1	31	296.193	63.3486	209.322	complex
140513_008a	94	605	605	5190	5795	38140	38745	FALSE	Early Zygotene	3	1	31	305.623	61.7604	187.734	complex
140513_008a	95	605	605	5895	6500	38585	39190	FALSE	Early Zygotene	4	1	41	337.956	127.645	217.109	D2R1 bridge
140513_008a	96	605	605	6350	6955	37325	37930	FALSE	Early Zygotene	1	1	11	76.929	76.929	76.929	complex
140513_008a	97	605	605	6505	7110	36745	37350	FALSE	Early Zygotene	2	1	21	266.846	67.6563	167.251	complex
140513_008a	98	605	605	11675	12280	36535	37140	FALSE	Early Zygotene	3	1	31	293.035	45.3511	197.903	complex
140513_008a	99	605	605	10965	11570	37135	37740	FALSE	Early Zygotene	1	1	11	123.564	123.564	123.564	complex
140513_008a	100	605	605	10585	11190	36855	37460	FALSE	Early Zygotene	2	0	20	231.735	13.4159	122.575	none
140513_008a	101	605	605	10575	11180	37395	38000	FALSE	Early Zygotene	4	0	40	291.386	193.927	253.194	none
140513_008a	102	605	605	9855	10460	37805	38410	FALSE	Early Zygotene	2	1	21	335.563	200.363	267.963	complex
140513_008a	103	605	605	9535	10140	38445	39050	FALSE	Early Zygotene	2	3	23	471.176	28.1863	228.035	D1R2 bridge
140513_008a	104	605	605	9695	10300	39005	39610	FALSE	Early Zygotene	1	2	12	246.521	246.34	246.43	complex
140513_008a	105	605	605	9205	9810	39235	39840	FALSE	Early Zygotene	1	2	12	191.181	147.533	169.357	D1R2 bridge
140513_008a	106	605	605	7675	8280	39595	40200	FALSE	Early Zygotene	1	1	11	55.8811	55.8811	55.8811	complex
140513_008a	107	605	605	11275	11880	41125	41730	FALSE	Early Zygotene	1	1	11	149.771	149.771	149.771	complex
140513_008a	108	605	605	12295	12900	42435	43040	FALSE	Early Zygotene	3	1	31	276.637	21.947	190.871	complex
140513_008a	109	605	605	12540	13145	42000	42605	FALSE	Early Zygotene	2	2	22	361.866	46.655	219.224	D1R2 bridge
140513_008a	110	605	605	12680	13285	41650	42255	FALSE	Early Zygotene	3	2	32	349.328	72.1318	226.205	D1R2 bridge
140513_008a	111	605	605	13375	13980	41045	41650	FALSE	Early Zygotene	1	2	12	276.21	118.673	197.442	D1R2 bridge
140513_008a	112	605	605	13790	14395	41125	41730	FALSE	Early Zygotene	6	1	61	424.474	100.363	224.523	D2R1 bridge
140513_008a	113	605	605	13720	14325	40320	40925	FALSE	Early Zygotene	2	2	22	532.894	68.5884	268.003	complex
140513_008a	114	605	605	14145	14750	40145	40750	FALSE	Early Zygotene	3	1	31	455.986	203.445	352.037	D2R1 bridge
140513_008a	115	605	605	13725	14330	39800	40405	FALSE	Early Zygotene	3	1	31	349.214	73.5122	237.434	complex
140513_008a	116	605	605	18805	19410	41305	41910	FALSE	Early Zygotene	1	1	11	166.854	166.854	166.854	complex
140513_008a	117	605	605	18075	18680	40770	41375	FALSE	Early Zygotene	3	3	33	537.118	96.2294	297.766	complex
140513_008a	118	605	605	17695	18300	40415	41020	FALSE	Early Zygotene	1	1	11	118.102	118.102	118.102	complex
140513_008a	119	605	605	17695	18300	39590	40195	FALSE	Early Zygotene	3	3	33	510.709	83.8382	305.514	D1R2 bridge
140513_008a	120	605	605	18735	19340	37735	38340	FALSE	Early Zygotene	3	2	32	514.53	105.249	256.539	complex
140513_008a	121	605	605	19220	19825	37990	38595	FALSE	Early Zygotene	4	2	42	394.653	111.384	222.86	D1R2 bridge
140513_008a	122	605	605	19760	20365	37950	38555	FALSE	Early Zygotene	2	1	21	255.906	11.3767	133.641	complex
140513_008a	123	605	605	19675	20280	37315	37920	FALSE	Early Zygotene	1	1	11	53.6123	53.6123	53.6123	complex
140513_008a	124	605	605	19230	19835	36845	37450	FALSE	Early Zygotene	1	2	12	147.049	88.7809	117.915	D1R2 bridge
140513_008a	125	605	605	20400	21005	34945	35550	FALSE	Early Zygotene	2	2	22	473.367	210.461	352.397	complex
140513_008a	126	605	605	20600	21205	34580	35185	FALSE	Early Zygotene	3	2	32	450.952	57.6351	230.339	complex
140513_008a	127	605	605	20495	21100	34240	34845	FALSE	Early Zygotene	1	1	11	131.238	131.238	131.238	simple
140513_008a	129	605	605	21460	22065	33810	34415	FALSE	Early Zygotene	2	1	21	206.719	87.6055	147.162	simple
140513_008a	130	605	605	23125	23730	33550	34155	FALSE	Early Zygotene	2	1	21	212.69	100.155	156.422	complex
140513_008a	131	605	605	23585	24190	33395	34000	FALSE	Early Zygotene	3	1	31	324.594	67.7794	219.13	complex
140513_008a	132	605	605	22390	22995	32175	32780	FALSE	Early Zygotene	2	2	22	269.138	56.8658	171.95	paired
140513_008a	133	605	605	22955	23560	31240	31845	FALSE	Early Zygotene	1	2	12	310.605	144.101	227.353	D1R2 bridge
140513_008a	134	605	605	21830	22435	31350	31955	FALSE	Early Zygotene	2	2	22	426.851	91.372	244.992	D1R2 bridge
140513_008a	135	605	605	22070	22675	30860	31465	FALSE	Early Zygotene	1	1	11	334.186	334.186	334.186	separate
140513_008a	137	605	605	21660	22265	30250	30855	FALSE	Early Zygotene	1	0	10	NA	NA	NA	none
140513_008a	138	605	605	21980	22585	28990	29595	FALSE	Early Zygotene	3	1	31	334.715	148.73	238.469	complex
140513_008a	139	605	605	21580	22185	29350	29955	FALSE	Early Zygotene	1	0	10	119.85	119.85	119.85	none
140513_008a	140	605	605	20810	21415	30170	30775	FALSE	Early Zygotene	2	0	20	310.388	126.294	218.341	none
140513_008a	141	605	605	20960	21565	29070	29675	FALSE	Early Zygotene	1	1	11	64.0849	64.0849	64.0849	simple
140513_008a	142	605	605	20580	21185	29570	30175	FALSE	Early Zygotene	1	3	13	269.967	111.366	201.606	none
140513_008a	143	605	605	20150	20755	30150	30755	FALSE	Early Zygotene	2	3	23	412.569	99.0271	264.798	complex
140513_008a	144	605	605	20100	20705	30850	31455	FALSE	Early Zygotene	1	3	13	338.201	125.164	204.733	none
140513_008a	145	605	605	19565	20170	33375	33980	FALSE	Early Zygotene	2	2	22	301.931	139.343	199.845	separate
140513_008a	146	605	605	19650	20255	32715	33320	FALSE	Early Zygotene	1	2	12	282.701	70.2829	176.492	complex
140513_008a	147	605	605	19075	19680	32725	33330	FALSE	Early Zygotene	1	2	12	213.471	85.0504	149.261	D1R2 bridge
140513_008a	148	605	605	16720	17325	32635	33240	FALSE	Early Zygotene	3	1	31	342.012	95.4636	187.033	simple
140513_008a	149	605	605	16270	16875	32885	33490	FALSE	Early Zygotene	1	1	11	313.525	313.525	313.525	separate
140513_008a	150	605	605	16370	16975	32370	32975	FALSE	Early Zygotene	1	0	10	172.668	172.668	172.668	none
140513_008a	151	605	605	15605	16210	31740	32345	FALSE	Early Zygotene	2	0	20	305.771	66.3381	186.055	none
140513_008a	152	605	605	15860	16465	31275	31880	FALSE	Early Zygotene	2	1	21	122.893	101.591	112.242	complex
140513_008a	153	605	605	15080	15685	31880	32485	FALSE	Early Zygotene	2	1	21	338.991	15.0708	177.031	complex
140513_008a	154	605	605	14595	15200	32190	32795	FALSE	Early Zygotene	2	2	22	325.657	57.6378	197.293	complex
140513_008a	155	605	605	14020	14625	30605	31210	FALSE	Early Zygotene	2	1	21	224.923	110.871	167.897	D2R1 bridge
140513_008a	156	605	605	13890	14495	31050	31655	FALSE	Early Zygotene	3	2	32	279.4	106.661	173.616	D2R1 bridge
140513_008a	157	605	605	14315	14920	30945	31550	FALSE	Early Zygotene	1	1	11	33.8002	33.8002	33.8002	complex
140513_008a	158	605	605	13270	13875	31140	31745	FALSE	Early Zygotene	1	1	11	47.6108	47.6108	47.6108	complex
140513_008a	159	605	605	14220	14825	31525	32130	FALSE	Early Zygotene	2	1	21	231.732	36.3271	134.029	complex
140513_008a	160	605	605	13795	14400	31840	32445	FALSE	Early Zygotene	2	1	21	314.028	93.276	203.652	complex
140513_008a	161	605	605	13675	14280	32335	32940	FALSE	Early Zygotene	2	2	22	362.599	8.69521	211.13	paired
140513_008a	162	605	605	13215	13820	32000	32605	FALSE	Early Zygotene	2	1	21	332.067	65.6206	198.844	complex
140513_008a	163	605	605	12990	13595	31585	32190	FALSE	Early Zygotene	2	1	21	314.89	103.586	209.238	simple
140513_008a	164	605	605	13700	14305	33075	33680	FALSE	Early Zygotene	2	1	21	249.508	65.8212	157.664	D2R1 bridge
140513_008a	165	605	605	12640	13245	33570	34175	FALSE	Early Zygotene	1	1	11	114.907	114.907	114.907	complex
140513_008a	166	605	605	13285	13890	33905	34510	FALSE	Early Zygotene	3	1	31	288.482	114.658	196.406	complex
140513_008a	167	605	605	13730	14335	34195	34800	FALSE	Early Zygotene	5	2	52	479.001	61.0199	267.021	paired
140513_008a	168	605	605	14160	14765	34350	34955	FALSE	Early Zygotene	1	1	11	78.8685	78.8685	78.8685	complex
140513_008a	169	605	605	14535	15140	34810	35415	FALSE	Early Zygotene	1	2	12	159.199	46.3608	102.78	D1R2 bridge
140513_008a	171	605	605	13470	14075	34570	35175	FALSE	Early Zygotene	1	2	12	248.227	23.7357	135.982	D1R2 bridge
140513_008a	173	605	605	14030	14635	35570	36175	FALSE	Early Zygotene	1	1	11	159.429	159.429	159.429	separate
140513_008a	174	605	605	13460	14065	35535	36140	FALSE	Early Zygotene	4	1	41	416.39	71.7075	274.967	complex
140513_008a	175	605	605	13665	14270	36340	36945	FALSE	Early Zygotene	1	1	11	44.9317	44.9317	44.9317	complex
140513_008a	176	605	605	14400	15005	39465	40070	FALSE	Early Zygotene	3	1	31	266.197	32.6072	187.874	simple
140513_008a	177	605	605	9780	10385	23430	24035	FALSE	Early Zygotene	2	1	21	409.071	156.271	282.671	complex
140513_008a	178	605	605	7730	8335	22260	22865	FALSE	Early Zygotene	3	1	31	234.071	42.3712	154.824	D2R1 bridge
140513_008a	179	605	605	7140	7745	22760	23365	FALSE	Early Zygotene	2	1	21	256.075	186.497	221.286	separate
140513_008b	1	605	605	22500	23105	18455	19060	FALSE	Early Zygotene	3	2	32	360.386	94.0177	229.738	complex
140513_008b	2	605	605	22150	22755	17675	18280	FALSE	Early Zygotene	2	1	21	380.621	70.2625	225.442	complex
140513_008b	3	605	605	22430	23035	17195	17800	FALSE	Early Zygotene	2	1	21	324.349	84.7613	204.555	complex
140513_008b	5	605	605	22660	23265	16795	17400	FALSE	Early Zygotene	3	2	32	561.775	122.966	303.455	D1R2 bridge
140513_008b	7	605	605	23340	23945	16105	16710	FALSE	Early Zygotene	1	1	11	71.9557	71.9557	71.9557	complex
140513_008b	8	605	605	24310	24915	15885	16490	FALSE	Early Zygotene	3	1	31	251.734	79.6925	178.01	complex
140513_008b	9	605	605	24580	25185	16405	17010	FALSE	Early Zygotene	1	1	11	86.2084	86.2084	86.2084	complex
140513_008b	10	605	605	24830	25435	16875	17480	FALSE	Early Zygotene	1	1	11	30.4251	30.4251	30.4251	complex
140513_008b	11	605	605	25140	25745	17555	18160	FALSE	Early Zygotene	1	1	11	106.878	106.878	106.878	simple
140513_008b	12	605	605	25310	25915	18315	18920	FALSE	Early Zygotene	1	2	12	243.057	72.5977	157.827	D1R2 bridge
140513_008b	13	605	605	25740	26345	18335	18940	FALSE	Early Zygotene	1	1	11	53.2723	53.2723	53.2723	complex
140513_008b	15	605	605	28920	29525	16055	16660	FALSE	Early Zygotene	2	2	22	536.664	124.745	291.406	simple
140513_008b	18	605	605	28020	28625	15205	15810	FALSE	Early Zygotene	1	1	11	153.378	153.378	153.378	complex
140513_008b	19	605	605	28280	28885	14455	15060	FALSE	Early Zygotene	2	2	22	288.171	136.756	236.302	separate
140513_008b	20	605	605	28370	28975	13975	14580	FALSE	Early Zygotene	3	1	31	333.42	100.162	186.911	D2R1 bridge
140513_008b	21	605	605	28160	28765	13425	14030	FALSE	Early Zygotene	1	1	11	152.577	152.577	152.577	complex
140513_008b	22	605	605	27690	28295	14125	14730	FALSE	Early Zygotene	1	2	12	216.456	76.4923	146.474	complex
140513_008b	23	605	605	27010	27615	13225	13830	FALSE	Early Zygotene	2	2	22	245.804	97.5712	202.896	complex
140513_008b	24	605	605	27050	27655	13675	14280	FALSE	Early Zygotene	2	1	21	326.557	90.2515	208.404	complex
140513_008b	25	605	605	26660	27265	13435	14040	FALSE	Early Zygotene	1	3	13	321.226	66.6212	217.154	none
140513_008b	26	605	605	26330	26935	14005	14610	FALSE	Early Zygotene	1	2	12	393.122	86.3812	239.752	complex
140513_008b	27	605	605	25720	26325	13885	14490	FALSE	Early Zygotene	2	1	21	220.923	71.336	146.129	complex
140513_008b	28	605	605	25110	25715	13355	13960	FALSE	Early Zygotene	2	2	22	522.344	68.2496	302.656	none
140513_008b	29	605	605	24160	24765	13395	14000	FALSE	Early Zygotene	1	1	11	59.8041	59.8041	59.8041	complex
140513_008b	30	605	605	24650	25255	12625	13230	FALSE	Early Zygotene	2	1	21	130.45	123.494	126.972	D2R1 bridge
140513_008b	31	605	605	24915	25520	12905	13510	FALSE	Early Zygotene	1	3	13	252.258	147.048	197.634	none
140513_008b	32	605	605	31380	31985	10705	11310	FALSE	Early Zygotene	4	1	41	335.395	156.903	213.328	separate
140513_008b	33	605	605	33610	34215	11455	12060	FALSE	Early Zygotene	1	1	11	74.9887	74.9887	74.9887	complex
140513_008b	34	605	605	34210	34815	11235	11840	FALSE	Early Zygotene	1	1	11	73.5933	73.5933	73.5933	complex
140513_008b	35	605	605	33930	34535	10655	11260	FALSE	Early Zygotene	1	1	11	86.197	86.197	86.197	complex
140513_008b	36	605	605	32880	33485	12325	12930	FALSE	Early Zygotene	2	2	22	300.763	97.173	191.256	D1R2 bridge
140513_008b	37	605	605	34170	34775	9805	10410	FALSE	Early Zygotene	1	1	11	70.8737	70.8737	70.8737	complex
140513_008b	38	605	605	33130	33735	8995	9600	FALSE	Early Zygotene	2	1	21	431.688	129.679	280.683	complex
140513_008b	39	605	605	33120	33725	8315	8920	FALSE	Early Zygotene	1	1	11	49.5959	49.5959	49.5959	complex
140513_008b	40	605	605	32660	33265	8645	9250	FALSE	Early Zygotene	3	0	30	NA	NA	NA	none
140513_008b	41	605	605	31900	32505	8315	8920	FALSE	Early Zygotene	1	1	11	176.208	176.208	176.208	complex
140513_008b	42	605	605	31450	32055	8615	9220	FALSE	Early Zygotene	1	2	12	159.632	100.901	130.266	D1R2 bridge
140513_008b	43	605	605	30650	31255	8255	8860	FALSE	Early Zygotene	3	2	32	436.416	100.427	256.284	complex
140513_008b	44	605	605	30370	30975	7895	8500	FALSE	Early Zygotene	3	2	32	487.969	6.11382	221.388	complex
140513_008b	45	605	605	34240	34845	8055	8660	FALSE	Early Zygotene	2	3	23	460.338	132.894	288.139	complex
140513_008b	46	605	605	34760	35365	8245	8850	FALSE	Early Zygotene	2	1	21	168.313	78.3993	123.356	D2R1 bridge
140513_008b	47	605	605	35630	36235	7775	8380	FALSE	Early Zygotene	1	2	12	283.392	133.915	208.654	complex
140513_008b	48	605	605	36950	37555	9745	10350	FALSE	Early Zygotene	1	1	11	191.578	191.578	191.578	complex
140513_008b	49	605	605	36470	37075	9745	10350	FALSE	Early Zygotene	1	1	11	102.067	102.067	102.067	complex
140513_008b	50	605	605	35855	36460	9975	10580	FALSE	Early Zygotene	3	2	32	402.703	70.4875	240.56	D1R2 bridge
140513_008b	52	605	605	36460	37065	10315	10920	FALSE	Early Zygotene	1	3	13	246.071	60.9591	172.039	none
140513_008b	53	605	605	37180	37785	10775	11380	FALSE	Early Zygotene	2	1	21	358.793	157.886	258.34	simple
140513_008b	54	605	605	37430	38035	11395	12000	FALSE	Early Zygotene	4	2	42	401.882	112.489	210.33	D2R1 bridge
140513_008b	55	605	605	39450	40055	11505	12110	FALSE	Early Zygotene	3	1	31	326.733	114.463	195.297	complex
140513_008b	57	605	605	40490	41095	12215	12820	FALSE	Early Zygotene	2	2	22	293.508	129.745	190.628	complex
140513_008b	58	605	605	40900	41505	12895	13500	FALSE	Early Zygotene	1	1	11	44.9866	44.9866	44.9866	complex
140513_008b	59	605	605	41630	42235	13145	13750	FALSE	Early Zygotene	2	1	21	375.878	89.5968	232.737	simple
140513_008b	60	605	605	41900	42505	14115	14720	FALSE	Early Zygotene	1	3	13	322.514	74.3182	203.318	none
140513_008b	62	605	605	42160	42765	14945	15550	FALSE	Early Zygotene	4	1	41	470.733	186.218	345.842	complex
140513_008b	63	605	605	36345	36950	14520	15125	FALSE	Early Zygotene	3	2	32	474.902	159.199	293.746	complex
140513_008b	64	605	605	35905	36510	14640	15245	FALSE	Early Zygotene	2	1	21	197.714	178.167	187.941	complex
140513_008b	65	605	605	36145	36750	15300	15905	FALSE	Early Zygotene	2	1	21	244.034	67.4811	155.758	simple
140513_008b	66	605	605	35130	35735	15260	15865	FALSE	Early Zygotene	2	3	23	456.496	72.0463	258.714	D1R2 bridge
140513_008b	67	605	605	35900	36505	16540	17145	FALSE	Early Zygotene	1	1	11	157.965	157.965	157.965	complex
140513_008b	68	605	605	35605	36210	16920	17525	FALSE	Early Zygotene	2	1	21	342.259	69.6147	205.937	complex
140513_008b	69	605	605	34885	35490	17685	18290	FALSE	Early Zygotene	1	2	12	301.327	125.562	213.444	complex
140513_008b	70	605	605	34440	35045	17165	17770	FALSE	Early Zygotene	1	1	11	105.69	105.69	105.69	complex
140513_008b	71	605	605	34325	34930	17820	18425	FALSE	Early Zygotene	1	2	12	311.24	223.591	267.416	separate
140513_008b	72	605	605	33800	34405	17725	18330	FALSE	Early Zygotene	1	1	11	97.4291	97.4291	97.4291	complex
140513_008b	73	605	605	33785	34390	18140	18745	FALSE	Early Zygotene	2	1	21	154.115	103.582	128.848	D2R1 bridge
140513_008b	74	605	605	33950	34555	18570	19175	FALSE	Early Zygotene	1	2	12	373.393	68.9725	221.183	complex
140513_008b	75	605	605	33170	33775	18685	19290	FALSE	Early Zygotene	3	1	31	320.384	120.665	191.714	separate
140513_008b	76	605	605	32815	33420	19175	19780	FALSE	Early Zygotene	4	0	40	306.494	108.044	209.581	none
140513_008b	77	605	605	32915	33520	17540	18145	FALSE	Early Zygotene	1	1	11	140.958	140.958	140.958	complex
140513_008b	79	605	605	32335	32940	17025	17630	FALSE	Early Zygotene	1	2	12	294.132	48.6698	171.401	complex
140513_008b	80	605	605	31605	32210	17260	17865	FALSE	Early Zygotene	2	1	21	290.724	115.833	203.278	separate
140513_008b	81	605	605	30885	31490	18920	19525	FALSE	Early Zygotene	1	1	11	77.2083	77.2083	77.2083	complex
140513_008b	82	605	605	31295	31900	19425	20030	FALSE	Early Zygotene	1	1	11	39.5517	39.5517	39.5517	complex
140513_008b	83	605	605	31895	32500	19800	20405	FALSE	Early Zygotene	1	1	11	92.3634	92.3634	92.3634	complex
140513_008b	84	605	605	31475	32080	20065	20670	FALSE	Early Zygotene	2	1	21	188.72	29.8945	109.307	complex
140513_008b	86	605	605	34690	35295	19185	19790	FALSE	Early Zygotene	1	2	12	176.041	160.783	168.412	D1R2 bridge
140513_008b	88	605	605	35485	36090	19615	20220	FALSE	Early Zygotene	2	2	22	332.632	101.144	244.518	none
140513_008b	89	605	605	35740	36345	20345	20950	FALSE	Early Zygotene	1	2	12	245.56	98.8405	172.2	D1R2 bridge
140513_008b	90	605	605	36615	37220	21130	21735	FALSE	Early Zygotene	3	1	31	279.229	74.9124	165.546	complex
140513_008b	92	605	605	36040	36645	21665	22270	FALSE	Early Zygotene	1	1	11	213.32	213.32	213.32	complex
140513_008b	93	605	605	36200	36805	22065	22670	FALSE	Early Zygotene	3	1	31	454.157	140.742	275.237	complex
140513_008b	94	605	605	35625	36230	21995	22600	FALSE	Early Zygotene	1	3	13	271.479	127.645	211.261	none
140513_008b	96	605	605	34750	35355	22560	23165	FALSE	Early Zygotene	1	1	11	106.19	106.19	106.19	complex
140513_008b	97	605	605	34555	35160	23710	24315	FALSE	Early Zygotene	1	1	11	90.8806	90.8806	90.8806	complex
140513_008b	98	605	605	34730	35335	24140	24745	FALSE	Early Zygotene	3	1	31	359.6	78.2853	197.141	D2R1 bridge
140513_008b	99	605	605	33670	34275	23050	23655	FALSE	Early Zygotene	1	2	12	252.704	113.938	183.321	D1R2 bridge
140513_008b	101	605	605	36955	37560	22635	23240	FALSE	Early Zygotene	1	0	10	105.464	105.464	105.464	none
140513_008b	102	605	605	37235	37840	22995	23600	FALSE	Early Zygotene	3	2	32	438.567	60.6124	204.724	D1R2 bridge
140513_008b	104	605	605	37245	37850	24140	24745	FALSE	Early Zygotene	2	0	20	NA	NA	NA	none
140513_008b	107	605	605	37755	38360	24700	25305	FALSE	Early Zygotene	1	1	11	177.084	177.084	177.084	complex
140513_008b	108	605	605	38230	38835	24905	25510	FALSE	Early Zygotene	2	2	22	381.776	82.6097	229.152	paired
140513_008b	109	605	605	38385	38990	25405	26010	FALSE	Early Zygotene	1	1	11	109.349	109.349	109.349	complex
140513_008b	110	605	605	38780	39385	25870	26475	FALSE	Early Zygotene	2	1	21	209.133	98.3062	153.72	simple
140513_008b	111	605	605	39320	39925	25915	26520	FALSE	Early Zygotene	3	0	30	NA	NA	NA	none
140513_008b	112	605	605	38945	39550	26250	26855	FALSE	Early Zygotene	2	3	23	483.997	144.844	259.55	complex
140513_008b	113	605	605	39065	39670	26685	27290	FALSE	Early Zygotene	1	2	12	359.668	104.243	231.956	D1R2 bridge
140513_008b	115	605	605	38350	38955	25970	26575	FALSE	Early Zygotene	1	1	11	281.892	281.892	281.892	separate
140513_008b	116	605	605	37705	38310	26285	26890	FALSE	Early Zygotene	2	2	22	329.142	59.0639	227.978	none
140513_008b	117	605	605	37345	37950	27050	27655	FALSE	Early Zygotene	1	2	12	271.307	39.6746	155.491	D1R2 bridge
140513_008b	118	605	605	36745	37350	27075	27680	FALSE	Early Zygotene	1	1	11	85.2553	85.2553	85.2553	complex
140513_008b	119	605	605	37470	38075	28095	28700	FALSE	Early Zygotene	2	1	21	254.811	27.1432	140.977	complex
140513_008b	120	605	605	37840	38445	28895	29500	FALSE	Early Zygotene	1	2	12	221.712	96.6748	159.193	complex
140513_008b	121	605	605	38080	38685	29470	30075	FALSE	Early Zygotene	3	2	32	318.369	127.925	187.05	D1R2 bridge
140513_008b	122	605	605	38430	39035	29190	29795	FALSE	Early Zygotene	2	1	21	240.965	103.942	172.453	complex
140513_008b	123	605	605	36395	37000	28405	29010	FALSE	Early Zygotene	3	1	31	365.969	107.961	211.263	D2R1 bridge
140513_008b	124	605	605	36320	36925	28990	29595	FALSE	Early Zygotene	3	2	32	367.548	121.884	276.74	D1R2 bridge
140513_008b	125	605	605	35705	36310	28535	29140	FALSE	Early Zygotene	1	1	11	115.469	115.469	115.469	complex
140513_008b	126	605	605	35910	36515	28920	29525	FALSE	Early Zygotene	1	3	13	265.515	91.39	199.828	none
140513_008b	127	605	605	36085	36690	29470	30075	FALSE	Early Zygotene	2	1	21	111.732	89.6612	100.696	complex
140513_008b	128	605	605	36260	36865	29835	30440	FALSE	Early Zygotene	1	1	11	119.836	119.836	119.836	complex
140513_008b	129	605	605	35840	36445	30250	30855	FALSE	Early Zygotene	1	3	13	328.481	156.57	244.784	none
140513_008b	130	605	605	35985	36590	30865	31470	FALSE	Early Zygotene	1	2	12	191.705	160.049	175.877	D1R2 bridge
140513_008b	134	605	605	36115	36720	32255	32860	FALSE	Early Zygotene	1	3	13	408.713	111.702	275.179	none
140513_008b	136	605	605	35765	36370	33180	33785	FALSE	Early Zygotene	1	1	11	70.4395	70.4395	70.4395	complex
140513_008b	137	605	605	39720	40325	31535	32140	FALSE	Early Zygotene	3	2	32	513.742	90.9603	272.012	complex
140513_008b	138	605	605	40315	40920	30470	31075	FALSE	Early Zygotene	2	1	21	310.723	46.3766	178.55	complex
140513_008b	139	605	605	40790	41395	30145	30750	FALSE	Early Zygotene	6	0	60	NA	NA	NA	none
140513_008b	141	605	605	39650	40255	29745	30350	FALSE	Early Zygotene	2	1	21	262.55	45.0208	153.786	complex
140513_008b	142	605	605	38500	39105	30090	30695	FALSE	Early Zygotene	3	1	31	448.231	248.249	333.721	separate
140513_008b	143	605	605	39870	40475	29105	29710	FALSE	Early Zygotene	1	1	11	22.8388	22.8388	22.8388	complex
140513_008b	144	605	605	40430	41035	28990	29595	FALSE	Early Zygotene	1	2	12	158.834	122.007	140.421	D1R2 bridge
140513_008b	146	605	605	42070	42675	22280	22885	FALSE	Early Zygotene	1	3	13	317.6	16.6922	165.85	none
140513_008b	147	605	605	42510	43115	21965	22570	FALSE	Early Zygotene	1	1	11	71.0832	71.0832	71.0832	complex
140513_008b	148	605	605	43350	43955	21425	22030	FALSE	Early Zygotene	1	1	11	100.228	100.228	100.228	simple
140513_008b	150	605	605	43810	44415	20540	21145	FALSE	Early Zygotene	2	6	26	407.458	26.204	237.483	D1R2 bridge
140513_008b	151	605	605	42110	42715	19475	20080	FALSE	Early Zygotene	2	1	21	383.449	112.181	247.815	complex
140513_008b	152	605	605	41530	42135	19205	19810	FALSE	Early Zygotene	1	1	11	132.055	132.055	132.055	complex
140513_008b	153	605	605	41485	42090	18755	19360	FALSE	Early Zygotene	1	3	13	364.252	138.137	276.897	none
140513_008b	154	605	605	37010	37615	18750	19355	FALSE	Early Zygotene	2	1	21	302.472	80.765	191.618	complex
140513_008b	155	605	605	37555	38160	19215	19820	FALSE	Early Zygotene	1	2	12	273.929	105.606	189.767	complex
140513_008b	156	605	605	37440	38045	18330	18935	FALSE	Early Zygotene	1	2	12	164.401	113.696	139.048	D1R2 bridge
140513_008b	157	605	605	37440	38045	19870	20475	FALSE	Early Zygotene	3	2	32	246.382	59.175	148.955	D1R2 bridge
140513_008b	158	605	605	30790	31395	32155	32760	FALSE	Early Zygotene	2	0	20	355.744	249.431	302.588	none
140513_008b	159	605	605	30290	30895	32345	32950	FALSE	Early Zygotene	1	1	11	114.344	114.344	114.344	complex
140513_008b	161	605	605	29450	30055	32485	33090	FALSE	Early Zygotene	2	1	21	281.738	68.84	175.289	simple
140513_008b	162	605	605	29230	29835	31615	32220	FALSE	Early Zygotene	2	0	20	188.557	76.4001	132.478	none
140513_008b	163	605	605	28810	29415	31345	31950	FALSE	Early Zygotene	3	3	33	424.717	87.7668	242.035	D1R2 bridge
140513_008b	164	605	605	28665	29270	31730	32335	FALSE	Early Zygotene	2	1	21	440.352	229.104	334.728	separate
140513_008b	166	605	605	28535	29140	31005	31610	FALSE	Early Zygotene	2	1	21	356.205	86.4024	221.304	complex
140513_008b	167	605	605	28080	28685	30495	31100	FALSE	Early Zygotene	1	2	12	202.067	184.507	193.287	D1R2 bridge
140513_008b	168	605	605	28065	28670	31075	31680	FALSE	Early Zygotene	0	1	1	NA	NA	NA	none
140513_008b	169	605	605	27850	28455	30085	30690	FALSE	Early Zygotene	1	1	11	24.3197	24.3197	24.3197	complex
140513_008b	170	605	605	27685	28290	31210	31815	FALSE	Early Zygotene	3	0	30	471.646	67.2687	248.693	none
140513_008b	172	605	605	26485	27090	30040	30645	FALSE	Early Zygotene	2	2	22	195.894	99.6808	147.496	D1R2 bridge
140513_008b	173	605	605	25550	26155	27630	28235	FALSE	Early Zygotene	2	0	20	283.059	106.108	194.584	none
140513_008b	174	605	605	25850	26455	27025	27630	FALSE	Early Zygotene	1	1	11	51.2116	51.2116	51.2116	complex
140513_008b	175	605	605	25520	26125	26540	27145	FALSE	Early Zygotene	1	2	12	226.746	67.253	147	D1R2 bridge
140513_008b	177	605	605	27465	28070	27720	28325	FALSE	Early Zygotene	1	1	11	75.4224	75.4224	75.4224	complex
140513_008b	178	605	605	27865	28470	28335	28940	FALSE	Early Zygotene	1	2	12	265.658	89.2497	177.454	complex
140513_008b	179	605	605	28985	29590	28480	29085	FALSE	Early Zygotene	1	2	12	332.146	61.1461	196.646	simple
140513_008b	180	605	605	28930	29535	27940	28545	FALSE	Early Zygotene	3	0	30	275.274	53.0737	185.092	none
140513_008b	182	605	605	29980	30585	28825	29430	FALSE	Early Zygotene	1	1	11	32.962	32.962	32.962	complex
140513_008b	183	605	605	30240	30845	28325	28930	FALSE	Early Zygotene	1	1	11	44.6572	44.6572	44.6572	complex
140513_008b	184	605	605	30180	30785	27145	27750	FALSE	Early Zygotene	3	1	31	480.482	135.227	337.618	separate
140513_008b	186	605	605	29495	30100	26625	27230	FALSE	Early Zygotene	1	1	11	414.158	414.158	414.158	separate
140513_008b	188	605	605	28950	29555	25915	26520	FALSE	Early Zygotene	3	2	32	298.793	75.8136	165.635	D2R1 bridge
140513_008b	189	605	605	28335	28940	25500	26105	FALSE	Early Zygotene	5	2	52	393.738	74.5074	220.423	complex
140513_008b	190	605	605	28585	29190	24760	25365	FALSE	Early Zygotene	1	1	11	162.737	162.737	162.737	complex
140513_008b	191	605	605	28120	28725	24605	25210	FALSE	Early Zygotene	2	1	21	129.27	95.6672	112.469	complex
140513_008b	192	605	605	28430	29035	24030	24635	FALSE	Early Zygotene	4	1	41	304.78	79.2919	229.837	complex
140513_008b	193	605	605	27975	28580	23380	23985	FALSE	Early Zygotene	1	3	13	346.512	71.4863	163.891	none
140513_008b	194	605	605	29035	29640	23055	23660	FALSE	Early Zygotene	2	1	21	344.152	248.289	296.221	separate
140513_008b	195	605	605	28510	29115	22985	23590	FALSE	Early Zygotene	2	0	20	NA	NA	NA	none
140513_008b	196	605	605	27990	28595	22815	23420	FALSE	Early Zygotene	3	1	31	416.582	266.758	333.269	separate
140513_008b	198	605	605	28665	29270	21720	22325	FALSE	Early Zygotene	2	1	21	183.016	80.9932	132.004	complex
140513_008b	199	605	605	29415	30020	21790	22395	FALSE	Early Zygotene	2	2	22	378.965	131.723	238.567	simple
140513_008b	201	605	605	30055	30660	21280	21885	FALSE	Early Zygotene	2	1	21	512.314	62.0809	287.198	complex
140513_008b	203	605	605	25145	25750	21720	22325	FALSE	Early Zygotene	2	1	21	262.612	189.665	226.138	complex
140513_008b	204	605	605	25425	26030	22070	22675	FALSE	Early Zygotene	1	1	11	102.903	102.903	102.903	complex
140513_008b	205	605	605	25675	26280	22720	23325	FALSE	Early Zygotene	1	1	11	68.4453	68.4453	68.4453	complex
140513_008b	207	605	605	25045	25650	22480	23085	FALSE	Early Zygotene	2	1	21	170.195	85.3233	127.759	complex
140513_008b	208	605	605	24610	25215	22840	23445	FALSE	Early Zygotene	2	2	22	554.709	163.593	290.158	none
140513_008b	210	605	605	25055	25660	23985	24590	FALSE	Early Zygotene	1	1	11	59.3062	59.3062	59.3062	complex
140513_009	1	605	605	24950	25555	1530	2135	FALSE	Leptotene	1	1	11	18.4315	18.4315	18.4315	complex
140513_009	2	605	605	24120	24725	2220	2825	FALSE	Leptotene	3	1	31	400.439	19.1385	263.249	complex
140513_009	3	605	605	23560	24165	2850	3455	FALSE	Leptotene	1	1	11	59.6698	59.6698	59.6698	complex
140513_009	4	605	605	21945	22550	2520	3125	FALSE	Leptotene	1	1	11	92.4905	92.4905	92.4905	complex
140513_009	5	605	605	18990	19595	4530	5135	FALSE	Leptotene	1	1	11	45.7924	45.7924	45.7924	simple
140513_009	6	605	605	17795	18400	5015	5620	FALSE	Leptotene	1	1	11	73.327	73.327	73.327	complex
140513_009	7	605	605	16900	17505	5135	5740	FALSE	Leptotene	1	1	11	30.9317	30.9317	30.9317	complex
140513_009	8	605	605	24945	25550	7150	7755	FALSE	Leptotene	1	2	12	209.479	26.4888	117.984	D1R2 bridge
140513_009	9	605	605	24975	25580	8910	9515	FALSE	Leptotene	1	1	11	6.5974	6.5974	6.5974	complex
140513_009	11	605	605	24275	24880	9195	9800	FALSE	Leptotene	2	1	21	203.364	29.6538	116.509	complex
140513_009	12	605	605	19260	19865	9275	9880	FALSE	Leptotene	1	1	11	48.8952	48.8952	48.8952	simple
140513_009	13	605	605	17385	17990	12055	12660	FALSE	Leptotene	1	1	11	36.3473	36.3473	36.3473	complex
140513_009	14	605	605	15175	15780	11000	11605	FALSE	Leptotene	1	1	11	32.5966	32.5966	32.5966	complex
140513_009	15	605	605	14330	14935	11325	11930	FALSE	Leptotene	1	1	11	78.5898	78.5898	78.5898	complex
140513_009	16	605	605	11600	12205	12315	12920	FALSE	Leptotene	1	1	11	59.4994	59.4994	59.4994	complex
140513_009	17	605	605	11695	12300	12755	13360	FALSE	Leptotene	3	3	33	362.384	11.1775	232.293	paired
140513_009	18	605	605	10915	11520	13225	13830	FALSE	Leptotene	1	2	12	316.757	42.2091	179.483	simple
140513_009	20	605	605	7825	8430	15785	16390	FALSE	Leptotene	2	1	21	344.187	74.2672	209.227	complex
140513_009	22	605	605	7195	7800	13880	14485	FALSE	Leptotene	3	1	31	328.304	5.96711	185.901	complex
140513_009	23	605	605	6180	6785	14040	14645	FALSE	Leptotene	1	1	11	74.9224	74.9224	74.9224	simple
140513_009	24	605	605	5640	6245	14300	14905	FALSE	Leptotene	1	1	11	39.8402	39.8402	39.8402	simple
140513_009	25	605	605	5175	5780	14680	15285	FALSE	Leptotene	2	1	21	351.553	33.3352	192.444	simple
140513_009	26	605	605	2400	3005	14585	15190	FALSE	Leptotene	1	1	11	26.4636	26.4636	26.4636	complex
140513_009	27	605	605	1960	2565	14940	15545	FALSE	Leptotene	1	1	11	25.8291	25.8291	25.8291	complex
140513_009	28	605	605	7595	8200	19485	20090	FALSE	Leptotene	1	2	12	281.098	42.0615	161.58	complex
140513_009	29	605	605	7055	7660	19880	20485	FALSE	Leptotene	2	1	21	298.816	57.5262	178.171	complex
140513_009	30	605	605	7595	8200	20375	20980	FALSE	Leptotene	1	1	11	60.891	60.891	60.891	complex
140513_009	32	605	605	9450	10055	21745	22350	FALSE	Leptotene	1	1	11	60.8555	60.8555	60.8555	simple
140513_009	33	605	605	10670	11275	21640	22245	FALSE	Leptotene	1	1	11	46.3565	46.3565	46.3565	complex
140513_009	34	605	605	10340	10945	21915	22520	FALSE	Leptotene	1	1	11	34.3492	34.3492	34.3492	simple
140513_009	35	605	605	10875	11480	22095	22700	FALSE	Leptotene	1	1	11	73.2574	73.2574	73.2574	complex
140513_009	36	605	605	6285	6890	25170	25775	FALSE	Leptotene	3	1	31	421.08	45.1595	257.246	simple
140513_009	37	605	605	4170	4775	24685	25290	FALSE	Leptotene	1	1	11	77.8177	77.8177	77.8177	complex
140513_009	38	605	605	2615	3220	26870	27475	FALSE	Leptotene	1	1	11	43.913	43.913	43.913	complex
140513_009	39	605	605	5655	6260	27710	28315	FALSE	Leptotene	1	1	11	44.9716	44.9716	44.9716	complex
140513_009	41	605	605	5930	6535	28900	29505	FALSE	Leptotene	1	1	11	58.1209	58.1209	58.1209	complex
140513_009	43	605	605	7830	8435	29550	30155	FALSE	Leptotene	2	1	21	345.041	20.9156	182.978	complex
140513_009	44	605	605	8190	8795	31380	31985	FALSE	Leptotene	2	1	21	194.889	114.425	154.657	D2R1 bridge
140513_009	45	605	605	8165	8770	32060	32665	FALSE	Leptotene	3	1	31	316.833	51.7658	202.645	complex
140513_009	46	605	605	6540	7145	32065	32670	FALSE	Leptotene	2	1	21	374.848	13.4849	194.167	simple
140513_009	47	605	605	6585	7190	33325	33930	FALSE	Leptotene	3	1	31	294.012	41.8347	205.449	complex
140513_009	48	605	605	9995	10600	35585	36190	FALSE	Leptotene	1	1	11	54.8957	54.8957	54.8957	complex
140513_009	50	605	605	12240	12845	34630	35235	FALSE	Leptotene	1	1	11	25.6588	25.6588	25.6588	simple
140513_009	51	605	605	12560	13165	35805	36410	FALSE	Leptotene	1	1	11	53.562	53.562	53.562	simple
140513_009	52	605	605	13635	14240	34920	35525	FALSE	Leptotene	2	2	22	391.846	45.6798	224.303	none
140513_009	53	605	605	12765	13370	40370	40975	FALSE	Leptotene	2	1	21	363.419	46.5833	205.001	complex
140513_009	54	605	605	15825	16430	42195	42800	FALSE	Leptotene	1	1	11	45.5226	45.5226	45.5226	simple
140513_009	55	605	605	16465	17070	41315	41920	FALSE	Leptotene	2	2	22	411.623	37.9826	231.215	simple
140513_009	56	605	605	16880	17485	40885	41490	FALSE	Leptotene	1	1	11	7.32975	7.32975	7.32975	complex
140513_009	57	605	605	17405	18010	40595	41200	FALSE	Leptotene	2	1	21	131.026	62.477	96.7513	complex
140513_009	58	605	605	20305	20910	46135	46740	FALSE	Leptotene	2	1	21	344.743	47.8745	196.309	complex
140513_009	59	605	605	20350	20955	43820	44425	FALSE	Leptotene	1	1	11	21.9859	21.9859	21.9859	complex
140513_009	60	605	605	22045	22650	45785	46390	FALSE	Leptotene	3	2	32	547.46	24.1651	247.086	D1R2 bridge
140513_009	61	605	605	22270	22875	45435	46040	FALSE	Leptotene	1	1	11	26.6114	26.6114	26.6114	complex
140513_009	63	605	605	28705	29310	44440	45045	FALSE	Leptotene	1	1	11	13.0341	13.0341	13.0341	complex
140513_009	64	605	605	26265	26870	44090	44695	FALSE	Leptotene	1	2	12	370.327	56.4079	213.367	simple
140513_009	65	605	605	25520	26125	43255	43860	FALSE	Leptotene	1	1	11	66.677	66.677	66.677	simple
140513_009	66	605	605	25390	25995	42690	43295	FALSE	Leptotene	2	2	22	378.103	51.5309	234.609	simple
140513_009	67	605	605	25215	25820	41765	42370	FALSE	Leptotene	2	1	21	286.152	31.453	158.803	complex
140513_009	68	605	605	24685	25290	40345	40950	FALSE	Leptotene	1	1	11	94.1246	94.1246	94.1246	complex
140513_009	69	605	605	24235	24840	39585	40190	FALSE	Leptotene	1	2	12	263.623	65.9725	164.798	simple
140513_009	70	605	605	20755	21360	40320	40925	FALSE	Leptotene	2	1	21	352.082	77.3175	214.7	complex
140513_009	71	605	605	21080	21685	38765	39370	FALSE	Leptotene	4	1	41	332.916	81.9745	239.74	complex
140513_009	72	605	605	22960	23565	36470	37075	FALSE	Leptotene	1	1	11	100.027	100.027	100.027	simple
140513_009	73	605	605	23410	24015	35765	36370	FALSE	Leptotene	1	1	11	173.969	173.969	173.969	complex
140513_009	75	605	605	22105	22710	35805	36410	FALSE	Leptotene	2	1	21	327.696	90.6996	209.198	complex
140513_009	76	605	605	22520	23125	35550	36155	FALSE	Leptotene	1	1	11	61.3723	61.3723	61.3723	complex
140513_009	77	605	605	21930	22535	34655	35260	FALSE	Leptotene	2	1	21	254.053	58.7325	156.393	complex
140513_009	78	605	605	21385	21990	34850	35455	FALSE	Leptotene	1	2	12	329.191	63.6262	196.408	simple
140513_009	79	605	605	19825	20430	33235	33840	FALSE	Leptotene	1	1	11	85.382	85.382	85.382	complex
140513_009	81	605	605	20780	21385	33040	33645	FALSE	Leptotene	1	1	11	47.7578	47.7578	47.7578	complex
140513_009	82	605	605	22345	22950	33070	33675	FALSE	Leptotene	2	1	21	256.699	32.9246	144.812	complex
140513_009	83	605	605	23745	24350	33355	33960	FALSE	Leptotene	1	1	11	16.9092	16.9092	16.9092	complex
140513_009	84	605	605	20315	20920	31180	31785	FALSE	Leptotene	1	2	12	332.925	42.8791	187.902	complex
140513_009	85	605	605	18875	19480	30525	31130	FALSE	Leptotene	1	1	11	67.3394	67.3394	67.3394	complex
140513_009	86	605	605	17245	17850	31525	32130	FALSE	Leptotene	1	1	11	11.1719	11.1719	11.1719	complex
140513_009	87	605	605	16055	16660	31325	31930	FALSE	Leptotene	4	1	41	371.771	55.9604	232.426	simple
140513_009	88	605	605	15230	15835	33285	33890	FALSE	Leptotene	2	0	20	329.824	13.5038	171.664	none
140513_009	89	605	605	15120	15725	32600	33205	FALSE	Leptotene	1	1	11	71.0756	71.0756	71.0756	complex
140513_009	90	605	605	15275	15880	31200	31805	FALSE	Leptotene	2	1	21	203.628	23.8378	113.733	complex
140513_009	91	605	605	14110	14715	31080	31685	FALSE	Leptotene	1	1	11	54.4012	54.4012	54.4012	simple
140513_009	92	605	605	14015	14620	32430	33035	FALSE	Leptotene	1	1	11	35.4579	35.4579	35.4579	complex
140513_009	94	605	605	12340	12945	31960	32565	FALSE	Leptotene	1	1	11	55.2136	55.2136	55.2136	complex
140513_009	95	605	605	15210	15815	29485	30090	FALSE	Leptotene	1	1	11	16.7934	16.7934	16.7934	simple
140513_009	96	605	605	10295	10900	28190	28795	FALSE	Leptotene	1	1	11	26.9929	26.9929	26.9929	complex
140513_009	97	605	605	11830	12435	27530	28135	FALSE	Leptotene	1	1	11	47.2415	47.2415	47.2415	complex
140513_009	98	605	605	13795	14400	26865	27470	FALSE	Leptotene	2	1	21	128.581	51.988	90.2843	D2R1 bridge
140513_009	99	605	605	14350	14955	27785	28390	FALSE	Leptotene	1	1	11	19.6401	19.6401	19.6401	complex
140513_009	101	605	605	15225	15830	28545	29150	FALSE	Leptotene	1	1	11	10.2455	10.2455	10.2455	complex
140513_009	102	605	605	15200	15805	26450	27055	FALSE	Leptotene	3	1	31	325.269	10.6859	176.653	complex
140513_009	103	605	605	14745	15350	26260	26865	FALSE	Leptotene	1	1	11	29.3331	29.3331	29.3331	complex
140513_009	104	605	605	14280	14885	25500	26105	FALSE	Leptotene	1	1	11	31.9785	31.9785	31.9785	complex
140513_009	105	605	605	12580	13185	25440	26045	FALSE	Leptotene	1	1	11	17.0805	17.0805	17.0805	complex
140513_009	106	605	605	16805	17410	26890	27495	FALSE	Leptotene	2	1	21	284.647	34.3548	159.501	simple
140513_009	107	605	605	15770	16375	24885	25490	FALSE	Leptotene	1	1	11	73.9598	73.9598	73.9598	complex
140513_009	108	605	605	16245	16850	25030	25635	FALSE	Leptotene	2	1	21	370.055	27.7988	198.927	simple
140513_009	109	605	605	17180	17785	25090	25695	FALSE	Leptotene	3	1	31	322.585	30.5741	174.101	complex
140513_009	110	605	605	15725	16330	24040	24645	FALSE	Leptotene	1	1	11	71.4239	71.4239	71.4239	simple
140513_009	111	605	605	19415	20020	25700	26305	FALSE	Leptotene	1	2	12	240.586	37.7626	139.174	complex
140513_009	112	605	605	18275	18880	23110	23715	FALSE	Leptotene	1	2	12	305.87	40.1309	173.001	complex
140513_009	113	605	605	19530	20135	24520	25125	FALSE	Leptotene	1	3	13	458.839	32.3226	221.554	none
140513_009	114	605	605	20900	21505	24700	25305	FALSE	Leptotene	1	3	13	387.306	24.0041	220.451	none
140513_009	115	605	605	20875	21480	25250	25855	FALSE	Leptotene	1	2	12	336.79	131.571	234.18	complex
140513_009	116	605	605	23210	23815	24810	25415	FALSE	Leptotene	1	1	11	69.5093	69.5093	69.5093	complex
140513_009	117	605	605	23050	23655	26260	26865	FALSE	Leptotene	1	1	11	7.11961	7.11961	7.11961	simple
140513_009	118	605	605	22980	23585	22095	22700	FALSE	Leptotene	1	1	11	40.3309	40.3309	40.3309	complex
140513_009	119	605	605	22095	22700	21755	22360	FALSE	Leptotene	2	1	21	383.25	70.8832	227.067	complex
140513_009	120	605	605	19730	20335	19585	20190	FALSE	Leptotene	1	1	11	32.4272	32.4272	32.4272	complex
140513_009	121	605	605	21755	22360	19315	19920	FALSE	Leptotene	1	1	11	57.9038	57.9038	57.9038	complex
140513_009	122	605	605	22060	22665	18855	19460	FALSE	Leptotene	1	1	11	38.4893	38.4893	38.4893	simple
140513_009	123	605	605	22005	22610	17680	18285	FALSE	Leptotene	1	1	11	20.0661	20.0661	20.0661	simple
140513_009	124	605	605	21490	22095	16825	17430	FALSE	Leptotene	1	2	12	328.314	38.2228	183.268	complex
140513_009	125	605	605	17290	17895	19105	19710	FALSE	Leptotene	2	1	21	258.111	17.7677	137.939	complex
140513_009	126	605	605	17530	18135	18715	19320	FALSE	Leptotene	2	2	22	239.444	91.9712	175.793	D1R2 bridge
140513_009	127	605	605	17200	17805	18625	19230	FALSE	Leptotene	3	3	33	504.219	45.9648	242.268	D2R1 bridge
140513_009	128	605	605	17565	18170	18330	18935	FALSE	Leptotene	1	1	11	23.7983	23.7983	23.7983	complex
140513_009	130	605	605	18445	19050	16755	17360	FALSE	Leptotene	2	1	21	364.645	14.7556	189.7	complex
140513_009	131	605	605	19160	19765	16230	16835	FALSE	Leptotene	2	1	21	204.587	19.1662	111.876	complex
140513_009	132	605	605	19845	20450	16145	16750	FALSE	Leptotene	1	1	11	45.1905	45.1905	45.1905	complex
140513_009	133	605	605	20445	21050	15975	16580	FALSE	Leptotene	1	1	11	38.2412	38.2412	38.2412	simple
140513_009	134	605	605	19140	19745	15085	15690	FALSE	Leptotene	1	2	12	376.809	56.5217	216.665	simple
140513_009	135	605	605	20640	21245	15480	16085	FALSE	Leptotene	1	1	11	41.082	41.082	41.082	complex
140513_009	136	605	605	17375	17980	14635	15240	FALSE	Leptotene	3	2	32	428.106	24.7231	244.818	paired
140513_009	137	605	605	17155	17760	14180	14785	FALSE	Leptotene	1	1	11	46.0917	46.0917	46.0917	simple
140513_009	138	605	605	15740	16345	14915	15520	FALSE	Leptotene	1	1	11	64.8999	64.8999	64.8999	complex
140513_009	139	605	605	14630	15235	15895	16500	FALSE	Leptotene	1	1	11	60.6711	60.6711	60.6711	complex
140513_009	140	605	605	14735	15340	19010	19615	FALSE	Leptotene	2	1	21	286.378	38.8771	162.627	complex
140513_009	141	605	605	14455	15060	19305	19910	FALSE	Leptotene	1	2	12	353.697	86.9489	220.323	D1R2 bridge
140513_009	143	605	605	14210	14815	19770	20375	FALSE	Leptotene	2	1	21	302.008	52.7148	177.361	complex
140513_009	144	605	605	22815	23420	11175	11780	FALSE	Leptotene	3	1	31	414.727	88.7073	280.645	complex
140513_009	145	605	605	23500	24105	11810	12415	FALSE	Leptotene	1	1	11	28.2271	28.2271	28.2271	complex
140513_009	146	605	605	22935	23540	14325	14930	FALSE	Leptotene	1	1	11	47.7801	47.7801	47.7801	complex
140513_009	147	605	605	22570	23175	15390	15995	FALSE	Leptotene	1	2	12	228.335	60.0026	144.169	complex
140513_009	148	605	605	24625	25230	18115	18720	FALSE	Leptotene	3	1	31	348.543	44.0496	220.015	complex
140513_009	149	605	605	24395	25000	24260	24865	FALSE	Leptotene	1	2	12	275.074	30.1532	152.613	simple
140513_009	150	605	605	24825	25430	24675	25280	FALSE	Leptotene	1	1	11	32.3862	32.3862	32.3862	complex
140513_009	151	605	605	24385	24990	26720	27325	FALSE	Leptotene	1	1	11	65.6941	65.6941	65.6941	complex
140513_009	152	605	605	23825	24430	27090	27695	FALSE	Leptotene	1	1	11	37.7167	37.7167	37.7167	complex
140513_009	153	605	605	23580	24185	30100	30705	FALSE	Leptotene	2	1	21	197.237	77.6167	137.427	simple
140513_009	154	605	605	25490	26095	33230	33835	FALSE	Leptotene	2	1	21	230.33	75.063	152.696	complex
140513_009	155	605	605	25990	26595	33055	33660	FALSE	Leptotene	2	1	21	274.743	26.5686	150.656	complex
140513_009	156	605	605	26400	27005	33140	33745	FALSE	Leptotene	2	1	21	257.89	24.2725	141.081	complex
140513_009	157	605	605	26860	27465	32975	33580	FALSE	Leptotene	2	1	21	168.306	17.8214	93.064	D2R1 bridge
140513_009	159	605	605	27620	28225	32620	33225	FALSE	Leptotene	1	1	11	20.4765	20.4765	20.4765	complex
140513_009	160	605	605	28095	28700	36690	37295	FALSE	Leptotene	1	1	11	20.0265	20.0265	20.0265	complex
140513_009	161	605	605	35270	35875	38065	38670	FALSE	Leptotene	1	1	11	114.096	114.096	114.096	complex
140513_009	162	605	605	32025	32630	36330	36935	FALSE	Leptotene	1	1	11	117.152	117.152	117.152	complex
140513_009	163	605	605	31275	31880	34825	35430	FALSE	Leptotene	1	1	11	19.3096	19.3096	19.3096	simple
140513_009	164	605	605	32135	32740	34465	35070	FALSE	Leptotene	2	1	21	270.198	52.5158	161.357	complex
140513_009	165	605	605	32285	32890	33405	34010	FALSE	Leptotene	1	1	11	25.0139	25.0139	25.0139	simple
140513_009	166	605	605	32580	33185	32865	33470	FALSE	Leptotene	2	1	21	345.787	38.4778	192.132	simple
140513_009	167	605	605	33155	33760	33225	33830	FALSE	Leptotene	1	1	11	132.514	132.514	132.514	complex
140513_009	168	605	605	28875	29480	32780	33385	FALSE	Leptotene	1	1	11	118.445	118.445	118.445	complex
140513_009	169	605	605	29410	30015	32040	32645	FALSE	Leptotene	1	1	11	80.086	80.086	80.086	complex
140513_009	170	605	605	28765	29370	32230	32835	FALSE	Leptotene	3	1	31	377.522	67.3461	260.014	simple
140513_009	171	605	605	29630	30235	30075	30680	FALSE	Leptotene	1	1	11	56.1252	56.1252	56.1252	complex
140513_009	172	605	605	28390	28995	30085	30690	FALSE	Leptotene	3	1	31	415.015	56.1404	276.962	complex
140513_009	173	605	605	28270	28875	29285	29890	FALSE	Leptotene	1	1	11	128.449	128.449	128.449	complex
140513_009	174	605	605	28095	28700	28450	29055	FALSE	Leptotene	2	2	22	332.047	11.4245	171.471	paired
140513_009	175	605	605	27830	28435	28150	28755	FALSE	Leptotene	2	1	21	382.29	82.6615	232.476	complex
140513_009	176	605	605	27750	28355	27540	28145	FALSE	Leptotene	1	1	11	53.4301	53.4301	53.4301	complex
140513_009	177	605	605	27620	28225	23070	23675	FALSE	Leptotene	1	1	11	56.4912	56.4912	56.4912	complex
140513_009	178	605	605	28580	29185	23510	24115	FALSE	Leptotene	2	2	22	352.074	57.1466	243.803	simple
140513_009	179	605	605	28910	29515	23815	24420	FALSE	Leptotene	2	1	21	408.867	13.897	211.382	complex
140513_009	181	605	605	30710	31315	22210	22815	FALSE	Leptotene	3	2	32	390.433	24.3704	280.134	complex
140513_009	183	605	605	29150	29755	20860	21465	FALSE	Leptotene	2	1	21	347.535	41.9968	194.766	complex
140513_009	184	605	605	28510	29115	19380	19985	FALSE	Leptotene	2	1	21	248.028	43.7956	145.912	D2R1 bridge
140513_009	185	605	605	28640	29245	18900	19505	FALSE	Leptotene	1	1	11	72.6392	72.6392	72.6392	complex
140513_009	186	605	605	29485	30090	17305	17910	FALSE	Leptotene	1	1	11	38.51	38.51	38.51	complex
140513_009	187	605	605	29975	30580	16680	17285	FALSE	Leptotene	1	1	11	20.0222	20.0222	20.0222	complex
140513_009	188	605	605	30395	31000	16365	16970	FALSE	Leptotene	2	1	21	148.761	90.8423	119.802	D2R1 bridge
140513_009	189	605	605	30870	31475	15560	16165	FALSE	Leptotene	1	2	12	369.799	49.8625	209.831	complex
140513_009	191	605	605	28410	29015	14435	15040	FALSE	Leptotene	1	1	11	67.5924	67.5924	67.5924	complex
140513_009	192	605	605	27920	28525	14420	15025	FALSE	Leptotene	2	1	21	297.045	59.8123	178.429	complex
140513_009	193	605	605	31650	32255	13295	13900	FALSE	Leptotene	2	1	21	270.838	67.4562	169.147	complex
140513_009	194	605	605	29645	30250	12520	13125	FALSE	Leptotene	1	1	11	26.749	26.749	26.749	complex
140513_009	195	605	605	30455	31060	12075	12680	FALSE	Leptotene	2	1	21	348.295	47.3355	197.815	complex
140513_009	196	605	605	31690	32295	11665	12270	FALSE	Leptotene	1	1	11	45.4841	45.4841	45.4841	simple
140513_009	197	605	605	32410	33015	11385	11990	FALSE	Leptotene	1	1	11	75.5217	75.5217	75.5217	complex
140513_009	198	605	605	32845	33450	11065	11670	FALSE	Leptotene	1	1	11	24.3263	24.3263	24.3263	complex
140513_009	199	605	605	29205	29810	10835	11440	FALSE	Leptotene	1	2	12	275.484	67.3227	171.404	complex
140513_009	200	605	605	28805	29410	11375	11980	FALSE	Leptotene	1	1	11	38.173	38.173	38.173	complex
140513_009	201	605	605	36215	36820	11935	12540	FALSE	Leptotene	1	1	11	112.049	112.049	112.049	complex
140513_009	202	605	605	33235	33840	16320	16925	FALSE	Leptotene	1	3	13	260.779	24.7979	154.84	none
140513_009	203	605	605	33660	34265	16640	17245	FALSE	Leptotene	1	3	13	347.107	35.7141	203.367	none
140513_009	204	605	605	34540	35145	17055	17660	FALSE	Leptotene	1	1	11	57.7986	57.7986	57.7986	complex
140513_009	205	605	605	35410	36015	17820	18425	FALSE	Leptotene	1	1	11	81.5211	81.5211	81.5211	complex
140513_009	206	605	605	32605	33210	20040	20645	FALSE	Leptotene	1	1	11	16.4903	16.4903	16.4903	complex
140513_009	207	605	605	32490	33095	20460	21065	FALSE	Leptotene	2	2	22	412.144	65.9978	251.565	D1R2 bridge
140513_009	208	605	605	32910	33515	20650	21255	FALSE	Leptotene	1	1	11	80.7781	80.7781	80.7781	complex
140513_009	209	605	605	34220	34825	20380	20985	FALSE	Leptotene	1	1	11	76.8051	76.8051	76.8051	simple
140513_009	211	605	605	34685	35290	20355	20960	FALSE	Leptotene	3	1	31	341.177	78.0843	240.265	complex
140513_009	213	605	605	35990	36595	18890	19495	FALSE	Leptotene	1	1	11	49.8315	49.8315	49.8315	complex
140513_009	214	605	605	36940	37545	19370	19975	FALSE	Leptotene	1	1	11	69.8887	69.8887	69.8887	complex
140513_009	215	605	605	36520	37125	20315	20920	FALSE	Leptotene	1	1	11	65.9196	65.9196	65.9196	complex
140513_009	216	605	605	38030	38635	19480	20085	FALSE	Leptotene	1	3	13	371.737	76.4623	260.036	none
140513_009	217	605	605	40200	40805	15775	16380	FALSE	Leptotene	1	1	11	47.6491	47.6491	47.6491	complex
140513_009	219	605	605	42665	43270	16200	16805	FALSE	Leptotene	1	1	11	40.9713	40.9713	40.9713	complex
140513_009	220	605	605	41585	42190	16875	17480	FALSE	Leptotene	1	1	11	58.3172	58.3172	58.3172	simple
140513_009	223	605	605	42705	43310	17495	18100	FALSE	Leptotene	1	1	11	64.3672	64.3672	64.3672	simple
140513_009	224	605	605	42445	43050	18095	18700	FALSE	Leptotene	2	2	22	376.512	66.5151	234.93	complex
140513_009	225	605	605	43120	43725	21280	21885	FALSE	Leptotene	1	1	11	150.269	150.269	150.269	complex
140513_009	226	605	605	42670	43275	21970	22575	FALSE	Leptotene	1	2	12	250.295	88.5592	169.427	complex
140513_009	227	605	605	43350	43955	22500	23105	FALSE	Leptotene	1	1	11	75.181	75.181	75.181	complex
140513_009	228	605	605	44210	44815	23970	24575	FALSE	Leptotene	1	1	11	55.3532	55.3532	55.3532	simple
140513_009	229	605	605	42825	43430	25680	26285	FALSE	Leptotene	1	1	11	117.311	117.311	117.311	complex
140513_009	231	605	605	42750	43355	26140	26745	FALSE	Leptotene	1	2	12	204.341	143.759	174.05	D1R2 bridge
140513_009	232	605	605	42075	42680	26190	26795	FALSE	Leptotene	1	2	12	104.253	93.8037	99.0283	D1R2 bridge
140513_009	233	605	605	41145	41750	27085	27690	FALSE	Leptotene	1	2	12	235.788	58.281	147.035	simple
140513_009	234	605	605	43105	43710	29300	29905	FALSE	Leptotene	2	1	21	287.769	139.447	213.608	complex
140513_009	235	605	605	44925	45530	29190	29795	FALSE	Leptotene	1	2	12	219.242	94.0181	156.63	complex
140513_009	236	605	605	44255	44860	30260	30865	FALSE	Leptotene	1	1	11	18.5595	18.5595	18.5595	complex
140513_009	238	605	605	43005	43610	31415	32020	FALSE	Leptotene	1	1	11	122.714	122.714	122.714	complex
140513_009	239	605	605	35555	36160	34860	35465	FALSE	Leptotene	1	1	11	54.5565	54.5565	54.5565	complex
140513_009	240	605	605	34680	35285	34930	35535	FALSE	Leptotene	1	2	12	308.741	90.7871	199.764	complex
140513_009	241	605	605	45690	46295	27260	27865	FALSE	Leptotene	2	1	21	369.381	89.2354	229.308	complex
140513_009	243	605	605	39010	39615	28865	29470	FALSE	Leptotene	1	1	11	40.688	40.688	40.688	complex
140513_009	244	605	605	37620	38225	29405	30010	FALSE	Leptotene	3	1	31	422.949	169.186	257.298	complex
140513_009	245	605	605	34650	35255	30580	31185	FALSE	Leptotene	1	1	11	29.2442	29.2442	29.2442	simple
140513_009	246	605	605	34090	34695	31175	31780	FALSE	Leptotene	1	2	12	147.125	92.7724	119.949	D1R2 bridge
140513_009	249	605	605	35265	35870	28800	29405	FALSE	Leptotene	2	2	22	341.808	74.7231	211.098	complex
140513_009	250	605	605	34775	35380	28345	28950	FALSE	Leptotene	2	2	22	352.385	79.2008	269.642	complex
140513_009	251	605	605	33290	33895	26960	27565	FALSE	Leptotene	1	1	11	47.8804	47.8804	47.8804	complex
140513_009	252	605	605	32980	33585	26155	26760	FALSE	Leptotene	1	1	11	83.1781	83.1781	83.1781	complex
140513_009	253	605	605	31920	32525	25555	26160	FALSE	Leptotene	1	1	11	94.578	94.578	94.578	complex
140513_009	254	605	605	26160	26765	13135	13740	FALSE	Leptotene	2	3	23	331.384	58.8135	244.403	D1R2 bridge
140513_009	255	605	605	12680	13285	6130	6735	FALSE	Leptotene	1	1	11	50.2784	50.2784	50.2784	complex
140513_009	257	605	605	11180	11785	5870	6475	FALSE	Leptotene	3	1	31	425.29	16.8108	281.858	complex
140513_009	258	605	605	19370	19975	15515	16120	FALSE	Leptotene	2	1	21	269.137	162.659	215.898	D2R1 bridge
140513_009	259	605	605	18000	18605	13835	14440	FALSE	Leptotene	1	1	11	75.1792	75.1792	75.1792	complex
140513_009	261	605	605	29220	29825	21445	22050	FALSE	Leptotene	1	1	11	19.1606	19.1606	19.1606	complex
140513_009	262	605	605	27620	28225	22320	22925	FALSE	Leptotene	2	1	21	291.174	59.5988	175.386	complex
140513_010	1	605	605	11170	11775	9185	9790	FALSE	Pachytene	1	1	11	146.535	146.535	146.535	simple
140513_010	2	605	605	11560	12165	8990	9595	TRUE	Pachytene	1	1	11	161.232	161.232	161.232	complex
140513_010	4	605	605	12315	12920	9085	9690	TRUE	Pachytene	2	1	21	419.412	113.391	266.401	complex
140513_010	5	605	605	12675	13280	8690	9295	TRUE	Pachytene	1	1	11	137.202	137.202	137.202	separate
140513_010	7	605	605	13350	13955	8405	9010	TRUE	Pachytene	1	1	11	73.3192	73.3192	73.3192	complex
140513_010	8	605	605	13910	14515	8000	8605	TRUE	Pachytene	1	2	12	133.168	71.2115	102.19	simple
140513_010	9	605	605	14525	15130	7655	8260	TRUE	Pachytene	1	1	11	177.472	177.472	177.472	complex
140513_010	10	605	605	15600	16205	7320	7925	TRUE	Pachytene	1	2	12	139.701	116.485	128.093	D1R2 bridge
140513_010	11	605	605	16460	17065	7175	7780	TRUE	Pachytene	1	1	11	103.797	103.797	103.797	simple
140513_010	12	605	605	16915	17520	7550	8155	TRUE	Pachytene	1	2	12	371.047	112.757	241.902	complex
140513_010	13	605	605	17315	17920	7740	8345	TRUE	Pachytene	1	2	12	329.78	113.904	221.842	complex
140513_010	14	605	605	17845	18450	7730	8335	TRUE	Pachytene	1	2	12	235.533	29.1001	132.317	D1R2 bridge
140513_010	15	605	605	18210	18815	7885	8490	TRUE	Pachytene	1	3	13	255.616	124.904	182.024	none
140513_010	16	605	605	18095	18700	8355	8960	TRUE	Pachytene	2	1	21	200.909	58.2817	129.596	complex
140513_010	17	605	605	12605	13210	13985	14590	FALSE	Pachytene	1	1	11	93.0293	93.0293	93.0293	complex
140513_010	18	605	605	13130	13735	14020	14625	FALSE	Pachytene	1	2	12	259.376	165.777	212.576	complex
140513_010	19	605	605	13185	13790	14620	15225	TRUE	Pachytene	2	1	21	400.125	111.702	255.913	simple
140513_010	20	605	605	13790	14395	14340	14945	TRUE	Pachytene	1	3	13	203.662	152.483	182.294	none
140513_010	21	605	605	14050	14655	14580	15185	TRUE	Pachytene	1	1	11	153.767	153.767	153.767	separate
140513_010	22	605	605	14080	14685	15420	16025	TRUE	Pachytene	1	3	13	198.9	167.184	180.469	none
140513_010	24	605	605	14740	15345	16105	16710	TRUE	Pachytene	2	1	21	252.035	88.9192	170.477	complex
140513_010	25	605	605	15250	15855	17345	17950	TRUE	Pachytene	1	2	12	224.071	144.506	184.288	D1R2 bridge
140513_010	26	605	605	15300	15905	17800	18405	TRUE	Pachytene	1	1	11	182.547	182.547	182.547	simple
140513_010	27	605	605	13455	14060	18350	18955	TRUE	Pachytene	1	2	12	129.67	107.966	118.818	D1R2 bridge
140513_010	28	605	605	13210	13815	17965	18570	TRUE	Pachytene	1	2	12	226.072	118.124	172.098	D1R2 bridge
140513_010	29	605	605	10840	11445	12355	12960	FALSE	Pachytene	1	1	11	109.009	109.009	109.009	complex
140513_010	30	605	605	10590	11195	13380	13985	FALSE	Pachytene	1	3	13	295.388	114.012	218.981	none
140513_010	31	605	605	10530	11135	13815	14420	FALSE	Pachytene	2	1	21	265.112	165.951	215.531	complex
140513_010	32	605	605	10110	10715	13855	14460	FALSE	Pachytene	2	4	24	427.829	19.2735	259.54	paired
140513_010	33	605	605	9870	10475	14340	14945	FALSE	Pachytene	1	1	11	139.024	139.024	139.024	complex
140513_010	34	605	605	9880	10485	15260	15865	FALSE	Pachytene	1	2	12	219.517	147.715	183.616	D1R2 bridge
140513_010	35	605	605	9590	10195	17755	18360	FALSE	Pachytene	2	1	21	350.41	150.839	250.625	complex
140513_010	36	605	605	9955	10560	18830	19435	FALSE	Pachytene	2	1	21	325.771	150.508	238.14	complex
140513_010	37	605	605	10090	10695	19815	20420	FALSE	Pachytene	1	1	11	128.324	128.324	128.324	complex
140513_010	38	605	605	10230	10835	20575	21180	FALSE	Pachytene	1	1	11	179.865	179.865	179.865	complex
140513_010	39	605	605	9970	10575	21230	21835	FALSE	Pachytene	1	1	11	150.183	150.183	150.183	complex
140513_010	41	605	605	9635	10240	22135	22740	FALSE	Pachytene	1	2	12	226.759	146.549	186.654	D1R2 bridge
140513_010	43	605	605	4005	4610	19135	19740	FALSE	Pachytene	2	1	21	412.25	191.663	301.957	complex
140513_010	44	605	605	4950	5555	20170	20775	FALSE	Pachytene	1	1	11	187.617	187.617	187.617	complex
140513_010	45	605	605	4285	4890	20090	20695	TRUE	Pachytene	1	2	12	421.584	285.117	353.35	separate
140513_010	46	605	605	3905	4510	20450	21055	TRUE	Pachytene	2	1	21	364.987	297.474	331.23	complex
140513_010	47	605	605	3910	4515	21205	21810	TRUE	Pachytene	1	1	11	143.438	143.438	143.438	complex
140513_010	48	605	605	3585	4190	21995	22600	TRUE	Pachytene	2	1	21	319.907	191.31	255.609	complex
140513_010	49	605	605	3415	4020	22630	23235	TRUE	Pachytene	2	2	22	228.684	130.653	163.927	D1R2 bridge
140513_010	50	605	605	3630	4235	23035	23640	TRUE	Pachytene	1	2	12	240.662	143.888	192.275	D1R2 bridge
140513_010	51	605	605	4080	4685	23610	24215	TRUE	Pachytene	1	1	11	141.086	141.086	141.086	complex
140513_010	52	605	605	3565	4170	23740	24345	TRUE	Pachytene	1	2	12	185.352	134.703	160.027	D1R2 bridge
140513_010	53	605	605	3425	4030	24240	24845	TRUE	Pachytene	2	2	22	467.64	141.259	263.061	none
140513_010	54	605	605	3095	3700	24395	25000	TRUE	Pachytene	3	1	31	412.308	162.422	248.372	separate
140513_010	55	605	605	3250	3855	24790	25395	TRUE	Pachytene	3	1	31	395.395	107.635	291.943	complex
140513_010	56	605	605	2425	3030	25270	25875	FALSE	Pachytene	2	1	21	302.16	112.933	207.547	complex
140513_010	58	605	605	3410	4015	26040	26645	FALSE	Pachytene	2	2	22	535.786	153.102	282.852	D1R2 bridge
140513_010	59	605	605	3545	4150	26485	27090	FALSE	Pachytene	1	1	11	61.9799	61.9799	61.9799	simple
140513_010	60	605	605	6600	7205	32815	33420	TRUE	Pachytene	2	1	21	359.67	116.965	238.317	complex
140513_010	62	605	605	8220	8825	32440	33045	TRUE	Pachytene	3	2	32	439.588	62.2429	226.123	complex
140513_010	63	605	605	10130	10735	31860	32465	TRUE	Pachytene	2	1	21	169.334	91.2301	130.282	D2R1 bridge
140513_010	64	605	605	10380	10985	32540	33145	TRUE	Pachytene	2	2	22	445.869	133.003	264.565	complex
140513_010	65	605	605	10685	11290	32180	32785	TRUE	Pachytene	1	3	13	271.967	177.767	239.053	none
140513_010	66	605	605	10975	11580	32535	33140	TRUE	Pachytene	3	4	34	520.876	100.535	278.159	D1R2 bridge
140513_010	67	605	605	11385	11990	32110	32715	TRUE	Pachytene	2	2	22	333.671	64.9835	200.031	complex
140513_010	68	605	605	11800	12405	31990	32595	TRUE	Pachytene	2	3	23	482.909	160.109	288.123	complex
140513_010	70	605	605	12680	13285	32020	32625	TRUE	Pachytene	2	1	21	326.721	111.709	219.215	complex
140513_010	71	605	605	12255	12860	31730	32335	TRUE	Pachytene	1	3	13	173.31	147.696	157.683	none
140513_010	72	605	605	13395	14000	31265	31870	TRUE	Pachytene	3	3	33	472.312	98.6161	270.359	D1R2 bridge
140513_010	73	605	605	13830	14435	29865	30470	TRUE	Pachytene	2	2	22	233.147	109.986	200.925	separate
140513_010	74	605	605	16240	16845	26955	27560	FALSE	Pachytene	1	2	12	169.03	152.363	160.696	D1R2 bridge
140513_010	76	605	605	17030	17635	27000	27605	FALSE	Pachytene	1	4	14	249.444	118.597	195.501	none
140513_010	77	605	605	17510	18115	27390	27995	TRUE	Pachytene	2	2	22	320.762	104.398	189.813	paired
140513_010	78	605	605	17665	18270	27800	28405	TRUE	Pachytene	2	1	21	150.175	144.219	147.197	complex
140513_010	79	605	605	17815	18420	28365	28970	TRUE	Pachytene	1	1	11	91.708	91.708	91.708	complex
140513_010	80	605	605	18220	18825	28050	28655	TRUE	Pachytene	3	2	32	555.995	115.158	338.396	complex
140513_010	81	605	605	18580	19185	27715	28320	FALSE	Pachytene	1	3	13	330.722	110.367	256.198	none
140513_010	82	605	605	19180	19785	28420	29025	FALSE	Pachytene	1	3	13	253.088	162.241	202.514	none
140513_010	83	605	605	19145	19750	29055	29660	FALSE	Pachytene	2	5	25	389.493	97.0234	237.81	D1R2 bridge
140513_010	84	605	605	20535	21140	20295	20900	TRUE	Pachytene	2	3	23	377.104	92.0238	224.324	D1R2 bridge
140513_010	85	605	605	21165	21770	20400	21005	TRUE	Pachytene	3	3	33	433.674	59.2643	258.654	D1R2 bridge
140513_010	86	605	605	21460	22065	19980	20585	TRUE	Pachytene	1	1	11	59.0625	59.0625	59.0625	complex
140513_010	87	605	605	22325	22930	19920	20525	TRUE	Pachytene	1	1	11	93.4156	93.4156	93.4156	complex
140513_010	88	605	605	22905	23510	19665	20270	TRUE	Pachytene	1	5	15	305.277	97.4211	217.158	none
140513_010	89	605	605	23570	24175	19615	20220	TRUE	Pachytene	3	1	31	252.604	53.8453	174.632	simple
140513_010	90	605	605	24610	25215	19130	19735	TRUE	Pachytene	2	2	22	241.532	73.1297	169.46	simple
140513_010	91	605	605	25210	25815	19055	19660	TRUE	Pachytene	1	2	12	254.235	20.4084	137.322	D1R2 bridge
140513_010	92	605	605	25730	26335	18825	19430	TRUE	Pachytene	1	2	12	305.613	40.5986	173.106	complex
140513_010	93	605	605	26240	26845	19100	19705	TRUE	Pachytene	1	2	12	282.467	38.6345	160.551	complex
140513_010	95	605	605	27235	27840	18500	19105	TRUE	Pachytene	1	1	11	49.0352	49.0352	49.0352	complex
140513_010	96	605	605	19245	19850	12450	13055	TRUE	Pachytene	1	3	13	146.619	93.6107	119.681	none
140513_010	97	605	605	19695	20300	12210	12815	TRUE	Pachytene	3	2	32	394.078	23.295	268.405	D1R2 bridge
140513_010	98	605	605	19865	20470	11490	12095	TRUE	Pachytene	1	1	11	115.459	115.459	115.459	complex
140513_010	99	605	605	20700	21305	11250	11855	TRUE	Pachytene	2	1	21	123.725	86.6257	105.175	simple
140513_010	101	605	605	21405	22010	10065	10670	TRUE	Pachytene	1	1	11	148.402	148.402	148.402	complex
140513_010	102	605	605	21730	22335	9375	9980	TRUE	Pachytene	1	3	13	282.262	117.056	210.327	none
140513_010	103	605	605	22025	22630	8890	9495	TRUE	Pachytene	2	1	21	304.762	48.7113	176.736	complex
140513_010	104	605	605	22015	22620	8475	9080	TRUE	Pachytene	1	1	11	44.5332	44.5332	44.5332	complex
140513_010	105	605	605	26975	27580	8665	9270	FALSE	Pachytene	1	2	12	237.609	50.4107	144.01	D1R2 bridge
140513_010	107	605	605	27355	27960	10105	10710	TRUE	Pachytene	1	2	12	216.359	18.6964	117.528	D1R2 bridge
140513_010	108	605	605	27625	28230	10655	11260	TRUE	Pachytene	2	2	22	369.006	100.482	203.673	D1R2 bridge
140513_010	109	605	605	27635	28240	11335	11940	TRUE	Pachytene	2	2	22	288.488	31.6746	202.454	none
140513_010	110	605	605	27955	28560	11715	12320	TRUE	Pachytene	2	2	22	266.045	32.1844	135.914	D1R2 bridge
140513_010	111	605	605	28005	28610	12415	13020	TRUE	Pachytene	2	1	21	284.803	11.6727	148.238	complex
140513_010	112	605	605	28345	28950	12855	13460	TRUE	Pachytene	1	2	12	136.23	15.3083	75.7691	D1R2 bridge
140513_010	113	605	605	28835	29440	13610	14215	TRUE	Pachytene	3	3	33	514.886	39.7485	291.666	complex
140513_010	114	605	605	29215	29820	14395	15000	TRUE	Pachytene	2	3	23	521.446	22.1493	290.01	paired
140513_010	115	605	605	29380	29985	14935	15540	TRUE	Pachytene	1	2	12	285.556	68.9822	177.269	D1R2 bridge
140513_010	116	605	605	29190	29795	15335	15940	TRUE	Pachytene	2	2	22	361.424	34.2916	191.664	none
140513_010	117	605	605	30115	30720	15920	16525	FALSE	Pachytene	1	2	12	241.725	107.724	174.725	complex
140513_010	118	605	605	30015	30620	16710	17315	FALSE	Pachytene	2	2	22	334.29	122.747	223.222	D1R2 bridge
140513_010	119	605	605	35150	35755	7755	8360	TRUE	Pachytene	1	1	11	25.0887	25.0887	25.0887	complex
140513_010	120	605	605	35060	35665	8260	8865	TRUE	Pachytene	1	1	11	104.698	104.698	104.698	complex
140513_010	121	605	605	34755	35360	9415	10020	TRUE	Pachytene	1	1	11	39.0156	39.0156	39.0156	complex
140513_010	122	605	605	34315	34920	10135	10740	TRUE	Pachytene	1	1	11	248.085	248.085	248.085	separate
140513_010	123	605	605	34155	34760	10800	11405	TRUE	Pachytene	1	1	11	50.5617	50.5617	50.5617	complex
140513_010	124	605	605	33730	34335	10585	11190	TRUE	Pachytene	1	2	12	211.663	102.019	156.841	D1R2 bridge
140513_010	125	605	605	33740	34345	11085	11690	TRUE	Pachytene	3	2	32	466.7	117.521	282.368	D1R2 bridge
140513_010	126	605	605	33475	34080	12755	13360	FALSE	Pachytene	2	2	22	499.826	32.6996	250.471	none
140513_010	127	605	605	33845	34450	13070	13675	FALSE	Pachytene	2	1	21	242.496	26.5218	134.509	complex
140513_010	128	605	605	33980	34585	13845	14450	TRUE	Pachytene	2	2	22	451.047	67.6973	262.292	simple
140513_010	129	605	605	34465	35070	14025	14630	TRUE	Pachytene	2	2	22	249.236	52.136	163.264	complex
140513_010	130	605	605	35365	35970	14035	14640	TRUE	Pachytene	2	1	21	215.293	127.894	171.593	complex
140513_010	131	605	605	34985	35590	14865	15470	TRUE	Pachytene	1	1	11	134.437	134.437	134.437	simple
140513_010	132	605	605	35420	36025	14625	15230	TRUE	Pachytene	1	2	12	164.426	82.2803	123.353	D1R2 bridge
140513_010	133	605	605	35880	36485	15050	15655	TRUE	Pachytene	1	2	12	195.702	109.19	152.446	simple
140513_010	134	605	605	36180	36785	15650	16255	TRUE	Pachytene	3	3	33	342.017	64.9206	191.972	D1R2 bridge
140513_010	135	605	605	36415	37020	15945	16550	TRUE	Pachytene	2	2	22	336.454	102.26	170.987	D1R2 bridge
140513_010	137	605	605	36915	37520	16330	16935	TRUE	Pachytene	2	3	23	312.872	17.9565	166.105	paired
140513_010	139	605	605	38270	38875	17410	18015	TRUE	Pachytene	4	2	42	390.348	79.9336	224.901	complex
140513_010	140	605	605	40960	41565	12035	12640	FALSE	Pachytene	1	3	13	228.83	89.4295	179.87	none
140513_010	141	605	605	41415	42020	11620	12225	FALSE	Pachytene	2	1	21	287.602	81.708	184.655	complex
140513_010	142	605	605	41765	42370	12175	12780	TRUE	Pachytene	1	2	12	271.533	39.7201	155.627	D1R2 bridge
140513_010	143	605	605	42005	42610	12815	13420	TRUE	Pachytene	2	1	21	202.337	24.0454	113.191	simple
140513_010	144	605	605	42365	42970	13140	13745	TRUE	Pachytene	2	1	21	327.43	61.1698	194.3	complex
140513_010	145	605	605	41860	42465	13495	14100	TRUE	Pachytene	1	2	12	278.03	65.1464	171.588	complex
140513_010	146	605	605	42285	42890	13805	14410	TRUE	Pachytene	1	1	11	90.5911	90.5911	90.5911	complex
140513_010	148	605	605	42525	43130	14305	14910	TRUE	Pachytene	2	1	21	462.382	41.152	251.767	complex
140513_010	150	605	605	44225	44830	30075	30680	FALSE	Pachytene	1	1	11	37.0047	37.0047	37.0047	simple
140513_010	151	605	605	43745	44350	30165	30770	TRUE	Pachytene	2	2	22	327.658	42.3115	180.986	paired
140513_010	152	605	605	44085	44690	30615	31220	TRUE	Pachytene	1	1	11	96.2816	96.2816	96.2816	complex
140513_010	154	605	605	43865	44470	31035	31640	TRUE	Pachytene	3	1	31	288.197	70.7355	196.031	D2R1 bridge
140513_010	155	605	605	43695	44300	31465	32070	TRUE	Pachytene	2	1	21	234.993	34.3453	134.669	complex
140513_010	156	605	605	43365	43970	32265	32870	TRUE	Pachytene	1	2	12	106.511	36.7452	71.6281	D1R2 bridge
140513_010	157	605	605	43205	43810	32725	33330	TRUE	Pachytene	1	1	11	85.713	85.713	85.713	complex
140513_010	158	605	605	42945	43550	33435	34040	TRUE	Pachytene	1	1	11	34.5542	34.5542	34.5542	complex
140513_010	159	605	605	42655	43260	33905	34510	TRUE	Pachytene	1	2	12	218.721	38.199	128.46	complex
140513_010	160	605	605	42005	42610	35045	35650	TRUE	Pachytene	1	2	12	336.109	145.251	240.68	complex
140513_010	161	605	605	41775	42380	35675	36280	TRUE	Pachytene	1	3	13	415.59	76.8905	266.178	none
140513_010	162	605	605	41345	41950	35675	36280	TRUE	Pachytene	1	1	11	134.76	134.76	134.76	complex
140513_010	163	605	605	41635	42240	36255	36860	TRUE	Pachytene	2	3	23	512.656	10.5945	243.205	paired
140513_010	164	605	605	41235	41840	36545	37150	TRUE	Pachytene	2	1	21	450.488	30.4306	240.459	complex
140513_010	165	605	605	36700	37305	32120	32725	FALSE	Pachytene	1	2	12	242.695	27.8753	135.285	simple
140513_010	166	605	605	36905	37510	33040	33645	TRUE	Pachytene	2	1	21	386.881	27.0989	206.99	complex
140513_010	168	605	605	36445	37050	33920	34525	TRUE	Pachytene	1	1	11	18.9875	18.9875	18.9875	complex
140513_010	169	605	605	36000	36605	34360	34965	TRUE	Pachytene	1	1	11	48.6648	48.6648	48.6648	complex
140513_010	170	605	605	36040	36645	34900	35505	TRUE	Pachytene	1	2	12	259.548	99.8743	179.711	complex
140513_010	171	605	605	35215	35820	34975	35580	TRUE	Pachytene	2	1	21	232.771	35.0578	133.915	complex
140513_010	172	605	605	34250	34855	35260	35865	TRUE	Pachytene	1	3	13	238.408	89.1762	157.739	none
140513_010	174	605	605	34315	34920	35760	36365	TRUE	Pachytene	1	3	13	341.128	73.6189	203.053	none
140513_010	176	605	605	33395	34000	36060	36665	TRUE	Pachytene	3	1	31	279.146	98.7307	188.516	complex
140513_010	177	605	605	32685	33290	36215	36820	TRUE	Pachytene	2	1	21	289.877	51.0811	170.479	complex
140513_010	178	605	605	31710	32315	36800	37405	FALSE	Pachytene	1	1	11	133.883	133.883	133.883	simple
140513_010	179	605	605	33615	34220	28945	29550	TRUE	Pachytene	2	2	22	426.695	59.5665	239.353	D1R2 bridge
140513_010	181	605	605	34475	35080	29480	30085	TRUE	Pachytene	2	1	21	182.898	68.934	125.916	none
140513_010	182	605	605	36335	36940	29235	29840	TRUE	Pachytene	1	2	12	304.627	13.8704	159.249	complex
140513_010	183	605	605	36700	37305	28620	29225	TRUE	Pachytene	1	1	11	21.6683	21.6683	21.6683	complex
140513_010	184	605	605	37795	38400	27940	28545	TRUE	Pachytene	1	2	12	284.874	46.216	165.545	complex
140513_010	185	605	605	38310	38915	27215	27820	TRUE	Pachytene	1	1	11	35.5888	35.5888	35.5888	complex
140513_010	186	605	605	39135	39740	25685	26290	FALSE	Pachytene	3	1	31	302.954	19.8646	182.806	complex
140513_010	187	605	605	36850	37455	24630	25235	TRUE	Pachytene	1	2	12	242.126	30.9462	136.536	complex
140513_010	188	605	605	36380	36985	24830	25435	TRUE	Pachytene	2	2	22	355.409	82.6083	226.512	D1R2 bridge
140513_010	189	605	605	36260	36865	24430	25035	TRUE	Pachytene	2	1	21	299.184	51.9017	175.543	complex
140513_010	190	605	605	35845	36450	24380	24985	TRUE	Pachytene	1	1	11	14.0669	14.0669	14.0669	complex
140513_010	191	605	605	35380	35985	24585	25190	TRUE	Pachytene	1	1	11	56.9494	56.9494	56.9494	simple
140513_010	192	605	605	34960	35565	24285	24890	TRUE	Pachytene	1	2	12	218.127	39.5664	128.847	D1R2 bridge
140513_010	194	605	605	34345	34950	24460	25065	TRUE	Pachytene	2	2	22	385.772	5.34603	194.914	paired
140513_010	195	605	605	33825	34430	24000	24605	TRUE	Pachytene	1	3	13	204.208	60.3821	133.892	none
140513_010	196	605	605	33410	34015	23935	24540	TRUE	Pachytene	1	3	13	276.71	74.4278	208.831	none
140513_010	197	605	605	33370	33975	23380	23985	TRUE	Pachytene	1	2	12	190.913	33.2229	112.068	D1R2 bridge
140513_010	198	605	605	32955	33560	23255	23860	TRUE	Pachytene	2	3	23	444.242	25.629	288.175	paired
140513_010	200	605	605	32290	32895	23400	24005	TRUE	Pachytene	2	2	22	303.804	2.57785	167.483	paired
140513_010	201	605	605	31910	32515	23095	23700	TRUE	Pachytene	1	1	11	55.2522	55.2522	55.2522	complex
140513_010	203	605	605	31045	31650	22770	23375	TRUE	Pachytene	1	3	13	322.013	74.2004	204.501	none
140513_010	204	605	605	29980	30585	22595	23200	TRUE	Pachytene	2	1	21	362.763	93.1017	227.932	complex
140513_010	205	605	605	30290	30895	22210	22815	TRUE	Pachytene	2	1	21	361.796	38.39	200.093	complex
140513_010	206	605	605	29905	30510	21930	22535	TRUE	Pachytene	2	5	25	402.775	8.39029	209.747	D1R2 bridge
140513_010	207	605	605	29580	30185	22125	22730	TRUE	Pachytene	1	2	12	218.249	14.4559	116.352	complex
140513_010	208	605	605	29500	30105	21420	22025	FALSE	Pachytene	2	3	23	304.958	9.24	185.958	paired
140513_010	209	605	605	30645	31250	25345	25950	FALSE	Pachytene	2	3	23	448.235	48.2223	217.746	simple
140513_010	210	605	605	29885	30490	25295	25900	TRUE	Pachytene	2	3	23	518.345	37.0128	273.282	complex
140513_010	211	605	605	28950	29555	25875	26480	TRUE	Pachytene	1	2	12	244.204	55.2895	149.747	complex
140513_010	212	605	605	28290	28895	26245	26850	TRUE	Pachytene	1	2	12	292.485	33.7932	163.139	complex
140513_010	214	605	605	27495	28100	26340	26945	TRUE	Pachytene	1	2	12	266.188	39.8993	153.044	simple
140513_010	215	605	605	27290	27895	27240	27845	TRUE	Pachytene	2	1	21	262.012	73.1695	167.591	simple
140513_010	216	605	605	26380	26985	27315	27920	TRUE	Pachytene	3	3	33	428.587	50.3517	236.674	D1R2 bridge
140513_010	217	605	605	26655	27260	27855	28460	TRUE	Pachytene	1	1	11	62.6129	62.6129	62.6129	simple
140513_010	218	605	605	26135	26740	28750	29355	TRUE	Pachytene	2	1	21	244.774	88.4389	166.607	complex
140513_010	219	605	605	26795	27400	28730	29335	TRUE	Pachytene	2	1	21	299.891	69.3339	184.612	simple
140513_010	220	605	605	27095	27700	29320	29925	TRUE	Pachytene	3	1	31	242.923	66.4806	167.823	complex
140513_010	221	605	605	27515	28120	29460	30065	TRUE	Pachytene	1	1	11	44.052	44.052	44.052	complex
140513_010	222	605	605	28080	28685	29865	30470	TRUE	Pachytene	2	2	22	261.263	57.0884	173.897	complex
140513_010	223	605	605	27695	28300	33740	34345	FALSE	Pachytene	2	1	21	268.517	55.0436	161.78	simple
140513_010	224	605	605	27330	27935	33270	33875	FALSE	Pachytene	2	1	21	309.477	63.0986	186.288	simple
140513_010	225	605	605	27040	27645	33795	34400	TRUE	Pachytene	2	2	22	343.657	118.501	202.016	complex
140513_010	226	605	605	25915	26520	34020	34625	TRUE	Pachytene	1	3	13	345.861	73.0307	201.558	none
140513_010	227	605	605	25520	26125	34490	35095	TRUE	Pachytene	1	1	11	49.019	49.019	49.019	complex
140513_010	228	605	605	25130	25735	34670	35275	TRUE	Pachytene	3	4	34	397.116	59.3793	215.567	D2R1 bridge
140513_010	229	605	605	24780	25385	34940	35545	TRUE	Pachytene	3	1	31	210.017	55.8099	136.65	simple
140513_010	230	605	605	23885	24490	35025	35630	TRUE	Pachytene	2	3	23	329.066	49.5217	224.473	D1R2 bridge
140513_010	231	605	605	23315	23920	35290	35895	TRUE	Pachytene	1	1	11	123.585	123.585	123.585	complex
140513_010	232	605	605	22185	22790	36010	36615	TRUE	Pachytene	1	2	12	385.999	92.6108	239.305	simple
140513_010	233	605	605	21610	22215	36430	37035	TRUE	Pachytene	1	2	12	217.317	56.9008	137.109	complex
140513_010	234	605	605	21110	21715	36640	37245	TRUE	Pachytene	1	2	12	108.285	78.5704	93.4275	D1R2 bridge
140513_010	235	605	605	20910	21515	37460	38065	FALSE	Pachytene	2	1	21	290.393	82.0406	186.217	complex
140513_010	236	605	605	20535	21140	37330	37935	FALSE	Pachytene	3	5	35	466.131	94.4008	246.318	D1R2 bridge
140513_010	238	605	605	24765	25370	40390	40995	FALSE	Pachytene	1	1	11	78.3961	78.3961	78.3961	complex
140513_010	239	605	605	24825	25430	41135	41740	TRUE	Pachytene	2	2	22	395.153	26.6536	207.273	paired
140513_010	241	605	605	24220	24825	41915	42520	TRUE	Pachytene	1	1	11	96.1626	96.1626	96.1626	complex
140513_010	242	605	605	24335	24940	42440	43045	TRUE	Pachytene	1	1	11	116.002	116.002	116.002	complex
140513_010	243	605	605	23595	24200	42610	43215	TRUE	Pachytene	2	2	22	335.397	103.35	263.403	complex
140513_010	244	605	605	22875	23480	42655	43260	TRUE	Pachytene	1	2	12	162.973	70.2614	116.617	complex
140513_010	245	605	605	22410	23015	42765	43370	TRUE	Pachytene	1	2	12	154.025	68.8044	111.415	D1R2 bridge
140513_010	246	605	605	22010	22615	42940	43545	TRUE	Pachytene	2	1	21	381.666	122.265	251.965	complex
140513_010	248	605	605	21380	21985	43315	43920	TRUE	Pachytene	3	1	31	211.531	130.573	167.19	D2R1 bridge
140513_010	250	605	605	21380	21985	42745	43350	TRUE	Pachytene	1	2	12	152.675	147.484	150.08	D1R2 bridge
140513_010	251	605	605	20730	21335	43110	43715	TRUE	Pachytene	2	1	21	244.452	92.1359	168.294	complex
140513_010	252	605	605	11835	12440	47795	48400	TRUE	Pachytene	1	1	11	139.137	139.137	139.137	complex
140513_010	253	605	605	12045	12650	47265	47870	TRUE	Pachytene	2	1	21	208.599	193.135	200.867	complex
140513_010	254	605	605	12295	12900	46885	47490	TRUE	Pachytene	1	2	12	347.455	161.821	254.638	simple
140513_010	255	605	605	12755	13360	45575	46180	TRUE	Pachytene	3	4	34	422.777	93.5173	262.259	D1R2 bridge
140513_010	257	605	605	12645	13250	44580	45185	TRUE	Pachytene	1	1	11	139.532	139.532	139.532	complex
140513_010	258	605	605	12205	12810	44805	45410	TRUE	Pachytene	1	1	11	221.56	221.56	221.56	separate
140513_010	259	605	605	12025	12630	44095	44700	TRUE	Pachytene	1	6	16	310.01	91.2982	202.709	none
140513_010	260	605	605	11505	12110	43735	44340	TRUE	Pachytene	1	1	11	161.971	161.971	161.971	simple
140513_010	261	605	605	10655	11260	42905	43510	TRUE	Pachytene	1	2	12	164.365	159.294	161.83	D1R2 bridge
140513_010	263	605	605	10215	10820	42115	42720	TRUE	Pachytene	2	1	21	207.268	139.246	173.257	simple
140513_010	264	605	605	9755	10360	41225	41830	TRUE	Pachytene	2	1	21	287.236	67.9008	177.568	complex
140513_010	265	605	605	9255	9860	40275	40880	TRUE	Pachytene	1	2	12	240.715	75.5189	158.117	complex
140513_010	266	605	605	9445	10050	39605	40210	TRUE	Pachytene	1	3	13	233.824	152.601	193.784	none
140513_010	267	605	605	9005	9610	39715	40320	TRUE	Pachytene	3	1	31	349.836	179.488	248.225	complex
140513_010	268	605	605	8785	9390	39315	39920	TRUE	Pachytene	1	1	11	218.932	218.932	218.932	separate
141002_001	1	605	605	17485	18090	3180	3785	FALSE	Pachytene	2	2	22	506.654	11.257	253.439	none
141002_001	2	605	605	18325	18930	4005	4610	FALSE	Pachytene	2	2	22	273.644	48.4315	215.59	simple
141002_001	3	605	605	19240	19845	3825	4430	FALSE	Pachytene	2	1	21	207.878	104.444	156.161	complex
141002_001	4	605	605	20110	20715	4470	5075	FALSE	Pachytene	3	3	33	477.323	48.0023	274.208	D1R2 bridge
141002_001	5	605	605	22000	22605	4560	5165	FALSE	Pachytene	1	1	11	9.545	9.545	9.545	complex
141002_001	6	605	605	22570	23175	4830	5435	FALSE	Pachytene	1	1	11	156.095	156.095	156.095	complex
141002_001	7	605	605	22465	23070	4125	4730	FALSE	Pachytene	2	3	23	349.628	9.56101	188.815	D1R2 bridge
141002_001	8	605	605	22765	23370	3750	4355	FALSE	Pachytene	1	2	12	268.382	61.1639	164.773	D1R2 bridge
141002_001	9	605	605	23080	23685	3465	4070	FALSE	Pachytene	1	1	11	76.9246	76.9246	76.9246	complex
141002_001	10	605	605	23560	24165	3375	3980	FALSE	Pachytene	0	1	1	162.855	162.855	162.855	none
141002_001	11	605	605	24100	24705	3495	4100	FALSE	Pachytene	1	1	11	38.7078	38.7078	38.7078	complex
141002_001	12	605	605	24670	25275	3135	3740	FALSE	Pachytene	1	2	12	315.312	96.2873	205.8	complex
141002_001	13	605	605	25450	26055	3090	3695	FALSE	Pachytene	1	1	11	38.3761	38.3761	38.3761	complex
141002_001	15	605	605	27490	28095	3300	3905	FALSE	Pachytene	1	1	11	52.5495	52.5495	52.5495	complex
141002_001	16	605	605	27685	28290	3825	4430	FALSE	Pachytene	1	2	12	326.422	30.5952	178.509	complex
141002_001	17	605	605	30925	31530	8400	9005	FALSE	Pachytene	2	2	22	465.346	139.333	313.9	complex
141002_001	18	605	605	30475	31080	8580	9185	FALSE	Pachytene	1	1	11	27.405	27.405	27.405	complex
141002_001	19	605	605	29935	30540	8685	9290	FALSE	Pachytene	2	3	23	371.706	19.0473	181.895	D1R2 bridge
141002_001	20	605	605	29320	29925	8550	9155	FALSE	Pachytene	1	1	11	6.52797	6.52797	6.52797	complex
141002_001	21	605	605	29365	29970	9075	9680	FALSE	Pachytene	1	1	11	59.9154	59.9154	59.9154	complex
141002_001	22	605	605	28540	29145	9135	9740	FALSE	Pachytene	2	1	21	302.53	45.9654	174.248	complex
141002_001	23	605	605	27535	28140	9540	10145	FALSE	Pachytene	2	2	22	397.063	26.8153	239.587	complex
141002_001	25	605	605	39700	40305	10935	11540	FALSE	Pachytene	3	1	31	280.317	35.484	175.413	complex
141002_001	26	605	605	39250	39855	11790	12395	FALSE	Pachytene	1	2	12	201.092	62.87	131.981	complex
141002_001	27	605	605	39040	39645	12525	13130	FALSE	Pachytene	1	2	12	484.46	274.602	379.531	separate
141002_001	28	605	605	39205	39810	13305	13910	FALSE	Pachytene	1	1	11	42.8252	42.8252	42.8252	complex
141002_001	29	605	605	38710	39315	14115	14720	FALSE	Pachytene	1	2	12	353.388	38.5103	195.949	complex
141002_001	30	605	605	38425	39030	14625	15230	FALSE	Pachytene	1	1	11	88.9842	88.9842	88.9842	complex
141002_001	31	605	605	37735	38340	14820	15425	FALSE	Pachytene	1	1	11	117.233	117.233	117.233	complex
141002_001	32	605	605	37555	38160	14400	15005	FALSE	Pachytene	1	1	11	50.0586	50.0586	50.0586	simple
141002_001	33	605	605	37285	37890	14985	15590	FALSE	Pachytene	3	2	32	470.455	67.9449	252.942	D2R1 bridge
141002_001	34	605	605	37060	37665	14565	15170	FALSE	Pachytene	1	1	11	54.8907	54.8907	54.8907	complex
141002_001	35	605	605	36715	37320	13965	14570	FALSE	Pachytene	1	1	11	57.6123	57.6123	57.6123	complex
141002_001	36	605	605	36505	37110	14445	15050	FALSE	Pachytene	2	1	21	195.359	32.9791	114.169	simple
141002_001	37	605	605	35920	36525	13815	14420	FALSE	Pachytene	1	1	11	92.6933	92.6933	92.6933	complex
141002_001	38	605	605	35815	36420	14355	14960	FALSE	Pachytene	2	3	23	302.542	165.27	251.339	complex
141002_001	39	605	605	34795	35400	22320	22925	FALSE	Pachytene	1	3	13	287.358	31.7464	188.449	none
141002_001	40	605	605	34840	35445	21885	22490	FALSE	Pachytene	1	2	12	445.618	26.7507	236.184	complex
141002_001	41	605	605	35155	35760	21330	21935	FALSE	Pachytene	1	2	12	461.801	49.4328	255.617	simple
141002_001	43	605	605	36010	36615	21630	22235	FALSE	Pachytene	1	4	14	357.709	50.1984	247.684	none
141002_001	44	605	605	36565	37170	21990	22595	FALSE	Pachytene	1	1	11	37.4144	37.4144	37.4144	complex
141002_001	46	605	605	37225	37830	22260	22865	FALSE	Pachytene	1	1	11	41.6454	41.6454	41.6454	complex
141002_001	47	605	605	37225	37830	22800	23405	FALSE	Pachytene	1	2	12	351.579	38.3514	194.965	complex
141002_001	49	605	605	38215	38820	24030	24635	FALSE	Pachytene	1	1	11	128.405	128.405	128.405	simple
141002_001	50	605	605	38560	39165	23400	24005	FALSE	Pachytene	2	1	21	209.355	23.1948	116.275	simple
141002_001	51	605	605	39325	39930	23520	24125	FALSE	Pachytene	1	2	12	269.095	36.482	152.789	simple
141002_001	52	605	605	39580	40185	23925	24530	FALSE	Pachytene	1	3	13	313.519	15.2128	187.321	none
141002_001	53	605	605	39145	39750	24255	24860	FALSE	Pachytene	1	1	11	83.3831	83.3831	83.3831	simple
141002_001	54	605	605	40285	40890	24105	24710	FALSE	Pachytene	1	2	12	142.968	36.9596	89.964	D1R2 bridge
141002_001	55	605	605	40480	41085	24540	25145	FALSE	Pachytene	1	1	11	103.371	103.371	103.371	complex
141002_001	56	605	605	40990	41595	24390	24995	FALSE	Pachytene	2	1	21	273.442	12.0202	142.731	complex
141002_001	57	605	605	41215	41820	23955	24560	FALSE	Pachytene	1	0	10	218.589	218.589	218.589	none
141002_001	59	605	605	42115	42720	33555	34160	FALSE	Pachytene	3	2	32	440.333	74.4641	247.998	D1R2 bridge
141002_001	60	605	605	41740	42345	33930	34535	FALSE	Pachytene	2	1	21	382.886	7.74945	195.318	complex
141002_001	61	605	605	41635	42240	33330	33935	FALSE	Pachytene	2	0	20	NA	NA	NA	none
141002_001	62	605	605	40990	41595	33180	33785	FALSE	Pachytene	1	2	12	118.312	101.852	110.082	D1R2 bridge
141002_001	63	605	605	40345	40950	33090	33695	FALSE	Pachytene	2	2	22	350.568	73.4051	212.466	none
141002_001	64	605	605	39805	40410	33495	34100	FALSE	Pachytene	4	2	42	360.902	16.7348	177.144	paired
141002_001	65	605	605	39160	39765	33585	34190	FALSE	Pachytene	2	4	24	491.01	97.0572	272.328	D1R2 bridge
141002_001	67	605	605	38305	38910	33390	33995	FALSE	Pachytene	1	1	11	24.8994	24.8994	24.8994	complex
141002_001	68	605	605	37855	38460	33690	34295	FALSE	Pachytene	1	3	13	297.525	34.1135	208.205	none
141002_001	69	605	605	37390	37995	33750	34355	FALSE	Pachytene	2	1	21	171.659	73.8339	122.747	complex
141002_001	70	605	605	29695	30300	46215	46820	FALSE	Pachytene	1	1	11	37.3688	37.3688	37.3688	simple
141002_001	71	605	605	28870	29475	45750	46355	FALSE	Pachytene	4	2	42	389.041	23.6644	222.783	complex
141002_001	72	605	605	28705	29310	45300	45905	FALSE	Pachytene	3	1	31	342.473	55.4129	214.3	simple
141002_001	73	605	605	28090	28695	45480	46085	FALSE	Pachytene	1	1	11	18.2942	18.2942	18.2942	simple
141002_001	74	605	605	28555	29160	44835	45440	FALSE	Pachytene	2	1	21	314.434	55.1612	184.798	complex
141002_001	76	605	605	27700	28305	44280	44885	FALSE	Pachytene	1	1	11	326.923	326.923	326.923	separate
141002_001	77	605	605	27310	27915	44655	45260	FALSE	Pachytene	1	3	13	387.292	65.7509	208.31	none
141002_001	78	605	605	27280	27885	44130	44735	FALSE	Pachytene	1	4	14	475.312	99.9686	308.596	none
141002_001	80	605	605	25870	26475	43500	44105	FALSE	Pachytene	2	1	21	342.951	30.8022	186.877	simple
141002_001	81	605	605	25300	25905	43290	43895	FALSE	Pachytene	1	4	14	301.154	23.2679	203.593	none
141002_001	82	605	605	25150	25755	42870	43475	FALSE	Pachytene	3	2	32	364.376	38.7821	198.273	paired
141002_001	83	605	605	24670	25275	42795	43400	FALSE	Pachytene	2	2	22	350.806	112.051	213.376	D1R2 bridge
141002_001	84	605	605	25180	25785	42300	42905	FALSE	Pachytene	1	1	11	116.997	116.997	116.997	simple
141002_001	85	605	605	24565	25170	41895	42500	FALSE	Pachytene	3	2	32	350.672	100.046	211.634	D1R2 bridge
141002_001	86	605	605	23785	24390	36600	37205	FALSE	Pachytene	1	1	11	151.939	151.939	151.939	complex
141002_001	87	605	605	24265	24870	36060	36665	FALSE	Pachytene	1	1	11	17.6051	17.6051	17.6051	complex
141002_001	88	605	605	24235	24840	35610	36215	FALSE	Pachytene	1	1	11	168.354	168.354	168.354	complex
141002_001	89	605	605	24460	25065	34485	35090	FALSE	Pachytene	1	2	12	244.26	17.3399	130.8	simple
141002_001	90	605	605	24265	24870	34035	34640	FALSE	Pachytene	1	5	15	271.849	32.4601	201.988	none
141002_001	91	605	605	24115	24720	33465	34070	FALSE	Pachytene	2	2	22	404.92	52.598	253.585	none
141002_001	92	605	605	23515	24120	33315	33920	FALSE	Pachytene	3	1	31	262.305	48.9357	171.522	simple
141002_001	93	605	605	23215	23820	32940	33545	FALSE	Pachytene	4	3	43	469.957	15.7884	227.395	paired
141002_001	94	605	605	22120	22725	32100	32705	FALSE	Pachytene	1	1	11	30.2666	30.2666	30.2666	complex
141002_001	95	605	605	20545	21150	31815	32420	FALSE	Pachytene	1	1	11	161.744	161.744	161.744	complex
141002_001	96	605	605	20650	21255	32385	32990	FALSE	Pachytene	2	1	21	273.635	18.6915	146.163	complex
141002_001	97	605	605	19390	19995	32400	33005	FALSE	Pachytene	2	2	22	398.987	58.5199	242.453	simple
141002_001	98	605	605	18940	19545	32835	33440	FALSE	Pachytene	3	1	31	495.422	24.6105	270.413	simple
141002_001	99	605	605	18670	19275	31215	31820	FALSE	Pachytene	1	2	12	334.552	70.1756	202.364	complex
141002_001	100	605	605	18745	19350	30600	31205	FALSE	Pachytene	2	1	21	322.413	33.1448	177.779	simple
141002_001	101	605	605	18310	18915	30885	31490	FALSE	Pachytene	4	2	42	513.31	21.4835	234.308	paired
141002_001	102	605	605	18370	18975	30195	30800	FALSE	Pachytene	2	1	21	248.942	44.3396	146.641	simple
141002_001	104	605	605	17800	18405	29760	30365	FALSE	Pachytene	1	1	11	79.0402	79.0402	79.0402	complex
141002_001	105	605	605	18160	18765	29370	29975	FALSE	Pachytene	2	1	21	143.303	69.1676	106.235	D2R1 bridge
141002_001	106	605	605	17770	18375	29025	29630	FALSE	Pachytene	1	2	12	110.227	71.3256	90.7765	D1R2 bridge
141002_001	107	605	605	17200	17805	28800	29405	FALSE	Pachytene	2	2	22	230.904	18.8415	125.204	paired
141002_001	108	605	605	17500	18105	28290	28895	FALSE	Pachytene	1	2	12	350.377	38.1545	194.265	complex
141002_001	109	605	605	17110	17715	27855	28460	FALSE	Pachytene	3	1	31	300.706	97.6466	211.209	complex
141002_001	110	605	605	16510	17115	27480	28085	FALSE	Pachytene	1	2	12	305.449	28.1214	166.785	complex
141002_001	111	605	605	14365	14970	31940	32545	FALSE	Pachytene	1	2	12	298.874	51.1187	174.996	complex
141002_001	113	605	605	14395	15000	32735	33340	FALSE	Pachytene	1	1	11	6.01277	6.01277	6.01277	simple
141002_001	114	605	605	13855	14460	32735	33340	FALSE	Pachytene	1	1	11	62.2193	62.2193	62.2193	complex
141002_001	115	605	605	14005	14610	33515	34120	FALSE	Pachytene	2	1	21	357.404	75.41	216.407	complex
141002_001	117	605	605	13975	14580	34535	35140	FALSE	Pachytene	2	2	22	223.762	34.7963	132.752	paired
141002_001	118	605	605	14350	14955	34820	35425	FALSE	Pachytene	1	2	12	212.115	48.7215	130.418	complex
141002_001	119	605	605	13870	14475	35240	35845	FALSE	Pachytene	2	3	23	453.966	93.2991	269.623	D1R2 bridge
141002_001	120	605	605	14395	15000	35330	35935	FALSE	Pachytene	2	3	23	562.5	75.9763	333.292	D2R1 bridge
141002_001	121	605	605	14200	14805	35735	36340	FALSE	Pachytene	1	4	14	390.063	139.508	249.211	none
141002_001	123	605	605	14350	14955	36530	37135	FALSE	Pachytene	1	1	11	16.2134	16.2134	16.2134	simple
141002_001	124	605	605	14800	15405	36200	36805	FALSE	Pachytene	2	1	21	343.732	15.8812	179.807	complex
141002_001	125	605	605	14710	15315	37370	37975	FALSE	Pachytene	2	2	22	302.535	27.2558	198.749	none
141002_001	126	605	605	11470	12075	36845	37450	FALSE	Pachytene	1	3	13	319.112	44.705	188.247	none
141002_001	127	605	605	11380	11985	36395	37000	FALSE	Pachytene	2	2	22	413.101	36.548	214.064	paired
141002_001	128	605	605	11545	12150	35900	36505	FALSE	Pachytene	1	3	13	335.299	91.8526	237.488	none
141002_001	129	605	605	11140	11745	35465	36070	FALSE	Pachytene	2	1	21	208.288	83.8936	146.091	complex
141002_001	130	605	605	11200	11805	34940	35545	FALSE	Pachytene	1	3	13	288.488	36.0889	198.664	none
141002_001	131	605	605	10945	11550	34715	35320	FALSE	Pachytene	1	2	12	185.593	37.4891	111.541	D1R2 bridge
141002_001	132	605	605	10645	11250	34175	34780	FALSE	Pachytene	1	2	12	91.1305	77.9912	84.5608	D1R2 bridge
141002_001	133	605	605	10375	10980	33680	34285	FALSE	Pachytene	1	1	11	78.2829	78.2829	78.2829	complex
141002_001	134	605	605	9685	10290	32945	33550	FALSE	Pachytene	3	1	31	174.508	30.8971	110.499	D2R1 bridge
141002_001	135	605	605	9085	9690	32375	32980	FALSE	Pachytene	1	2	12	136.508	97.4671	116.987	D1R2 bridge
141002_001	136	605	605	8575	9180	31745	32350	FALSE	Pachytene	2	1	21	247.701	36.7887	142.245	complex
141002_001	137	605	605	8530	9135	31190	31795	FALSE	Pachytene	2	2	22	251.143	24.28	137.526	paired
141002_001	138	605	605	7945	8550	30650	31255	FALSE	Pachytene	1	2	12	208.061	110.571	159.316	D1R2 bridge
141002_001	139	605	605	7405	8010	30170	30775	FALSE	Pachytene	3	3	33	464.113	39.6017	256.651	D1R2 bridge
141002_001	141	605	605	7450	8055	31160	31765	FALSE	Pachytene	3	1	31	341.854	136.666	255.999	complex
141002_001	142	605	605	6775	7380	30635	31240	FALSE	Pachytene	2	1	21	227.741	21.9652	124.853	simple
141002_001	143	605	605	5115	5720	31730	32335	FALSE	Pachytene	2	1	21	179.478	46.0156	112.747	complex
141002_001	144	605	605	5175	5780	32195	32800	FALSE	Pachytene	1	1	11	2.25574	2.25574	2.25574	complex
141002_001	145	605	605	5400	6005	32690	33295	FALSE	Pachytene	1	2	12	188.691	98.8995	143.795	D1R2 bridge
141002_001	146	605	605	5535	6140	33380	33985	FALSE	Pachytene	1	1	11	44.1161	44.1161	44.1161	complex
141002_001	147	605	605	5415	6020	34415	35020	FALSE	Pachytene	2	1	21	235.341	69.0387	152.19	complex
141002_001	148	605	605	5325	5930	35000	35605	FALSE	Pachytene	3	4	34	432.599	49.8781	273.363	D1R2 bridge
141002_001	149	605	605	4650	5255	36005	36610	FALSE	Pachytene	1	1	11	42.4934	42.4934	42.4934	complex
141002_001	150	605	605	4665	5270	36800	37405	FALSE	Pachytene	2	2	22	279.311	33.9665	180.873	complex
141002_001	151	605	605	4455	5060	37355	37960	FALSE	Pachytene	1	2	12	118.304	90.7933	104.549	D1R2 bridge
141002_001	152	605	605	4620	5225	37820	38425	FALSE	Pachytene	1	1	11	73.8277	73.8277	73.8277	complex
141002_001	153	605	605	5055	5660	38510	39115	FALSE	Pachytene	1	4	14	320.172	70.1658	183.43	none
141002_001	154	605	605	5865	6470	39335	39940	FALSE	Pachytene	1	3	13	182.338	57.5696	123.368	none
141002_001	155	605	605	6360	6965	39920	40525	FALSE	Pachytene	1	2	12	165.636	55.7071	110.672	D1R2 bridge
141002_001	156	605	605	6660	7265	40610	41215	FALSE	Pachytene	1	1	11	56.9309	56.9309	56.9309	complex
141002_001	157	605	605	8745	9350	39470	40075	FALSE	Pachytene	1	1	11	16.1072	16.1072	16.1072	complex
141002_001	159	605	605	7665	8270	37790	38395	FALSE	Pachytene	1	2	12	198.339	61.9934	130.166	complex
141002_001	161	605	605	6555	7160	36050	36655	FALSE	Pachytene	1	1	11	56.1488	56.1488	56.1488	complex
141002_001	162	605	605	6060	6665	36305	36910	FALSE	Pachytene	3	1	31	353.481	53.9563	243.235	complex
141002_001	163	605	605	6120	6725	35795	36400	FALSE	Pachytene	4	2	42	356.05	21.8861	183.277	simple
141002_001	164	605	605	5730	6335	35270	35875	FALSE	Pachytene	1	1	11	91.0201	91.0201	91.0201	complex
141002_001	166	605	605	4920	5525	35330	35935	FALSE	Pachytene	2	2	22	229.605	42.9897	120.418	D1R2 bridge
141002_001	167	605	605	4620	5225	35105	35710	FALSE	Pachytene	1	1	11	65.9851	65.9851	65.9851	complex
141002_001	168	605	605	4335	4940	34700	35305	FALSE	Pachytene	1	1	11	12.2434	12.2434	12.2434	complex
141002_001	169	605	605	4740	5345	34340	34945	FALSE	Pachytene	1	2	12	103.784	87.1831	95.4834	D1R2 bridge
141002_001	170	605	605	3465	4070	34565	35170	FALSE	Pachytene	2	1	21	346.894	141.649	244.271	complex
141002_001	171	605	605	2145	2750	34940	35545	FALSE	Pachytene	2	1	21	268.431	48.4648	158.448	complex
141002_001	172	605	605	4740	5345	24800	25405	FALSE	Pachytene	1	0	10	92.4022	92.4022	92.4022	none
141002_001	173	605	605	5085	5690	24455	25060	FALSE	Pachytene	2	1	21	366.163	84.2449	225.204	complex
141002_001	174	605	605	5670	6275	24260	24865	FALSE	Pachytene	1	3	13	246.368	56.8295	172.894	none
141002_001	175	605	605	6570	7175	24440	25045	FALSE	Pachytene	1	1	11	49.6221	49.6221	49.6221	complex
141002_001	176	605	605	7125	7730	24350	24955	FALSE	Pachytene	2	2	22	462.434	28.8964	248.657	none
141002_001	177	605	605	7350	7955	23825	24430	FALSE	Pachytene	1	1	11	160.207	160.207	160.207	complex
141002_001	178	605	605	7845	8450	24065	24670	FALSE	Pachytene	2	0	20	NA	NA	NA	none
141002_001	179	605	605	8070	8675	22805	23410	FALSE	Pachytene	1	1	11	99.5374	99.5374	99.5374	complex
141002_001	180	605	605	8715	9320	21530	22135	FALSE	Pachytene	1	2	12	408.874	48.4307	228.652	complex
141002_001	181	605	605	8835	9440	21110	21715	FALSE	Pachytene	1	1	11	25.257	25.257	25.257	complex
141002_001	182	605	605	9315	9920	20480	21085	FALSE	Pachytene	1	1	11	25.2456	25.2456	25.2456	simple
141002_001	184	605	605	10380	10985	21380	21985	FALSE	Pachytene	1	1	11	108.106	108.106	108.106	simple
141002_001	185	605	605	10920	11525	21230	21835	FALSE	Pachytene	1	1	11	52.4512	52.4512	52.4512	simple
141002_001	186	605	605	9870	10475	20465	21070	FALSE	Pachytene	2	2	22	384.659	51.9859	205.932	simple
141002_001	187	605	605	9210	9815	19955	20560	FALSE	Pachytene	1	1	11	45.8368	45.8368	45.8368	complex
141002_001	188	605	605	8835	9440	19535	20140	FALSE	Pachytene	1	2	12	394.458	58.4282	226.443	D1R2 bridge
141002_001	189	605	605	7875	8480	18185	18790	FALSE	Pachytene	1	1	11	340.953	340.953	340.953	separate
141002_001	190	605	605	7920	8525	17705	18310	FALSE	Pachytene	2	1	21	339.636	98.3163	218.976	complex
141002_001	191	605	605	7605	8210	17435	18040	FALSE	Pachytene	2	3	23	288.322	48.0307	173.988	paired
141002_001	193	605	605	7320	7925	16835	17440	FALSE	Pachytene	2	1	21	386.316	131.211	258.763	complex
141002_001	194	605	605	6945	7550	16280	16885	FALSE	Pachytene	1	1	11	70.7568	70.7568	70.7568	complex
141002_001	195	605	605	7050	7655	15740	16345	FALSE	Pachytene	2	1	21	303.387	43.1778	173.283	simple
141002_001	196	605	605	13230	13835	7400	8005	FALSE	Pachytene	1	2	12	199.56	37.8247	118.693	D1R2 bridge
141002_001	197	605	605	13905	14510	8180	8785	FALSE	Pachytene	1	1	11	33.1094	33.1094	33.1094	simple
141002_001	199	605	605	13920	14525	9095	9700	FALSE	Pachytene	1	1	11	43.6036	43.6036	43.6036	complex
141002_001	200	605	605	14430	15035	9320	9925	FALSE	Pachytene	1	2	12	206.851	49.9276	128.39	complex
141002_001	201	605	605	14325	14930	9920	10525	FALSE	Pachytene	2	2	22	416.175	53.7016	233.735	none
141002_001	202	605	605	14835	15440	9635	10240	FALSE	Pachytene	1	2	12	212.659	54.4865	133.573	complex
141002_001	203	605	605	14985	15590	10070	10675	FALSE	Pachytene	3	2	32	356.808	49.0216	200.109	paired
141002_001	204	605	605	15960	16565	11315	11920	FALSE	Pachytene	1	3	13	378.058	80.4606	226.203	none
141002_001	205	605	605	16410	17015	11000	11605	FALSE	Pachytene	1	1	11	43.7552	43.7552	43.7552	simple
141002_001	206	605	605	17565	18170	11180	11785	FALSE	Pachytene	1	1	11	46.82	46.82	46.82	complex
141002_001	207	605	605	22275	22880	16770	17375	FALSE	Pachytene	1	1	11	48.4203	48.4203	48.4203	complex
141002_001	208	605	605	21885	22490	16350	16955	FALSE	Pachytene	1	1	11	47.4088	47.4088	47.4088	complex
141002_001	209	605	605	23160	23765	16395	17000	FALSE	Pachytene	1	1	11	208.802	208.802	208.802	separate
141002_001	210	605	605	23580	24185	16050	16655	FALSE	Pachytene	1	2	12	262.042	99.4139	180.728	complex
141002_001	211	605	605	24285	24890	16605	17210	FALSE	Pachytene	1	2	12	218.643	71.3056	144.974	D1R2 bridge
141002_001	212	605	605	25455	26060	15795	16400	FALSE	Pachytene	1	1	11	37.8362	37.8362	37.8362	simple
141002_001	213	605	605	25935	26540	15525	16130	FALSE	Pachytene	1	2	12	236.365	75.7448	156.055	complex
141002_001	214	605	605	26385	26990	15795	16400	FALSE	Pachytene	2	4	24	510.087	109.493	261.089	D1R2 bridge
141002_001	215	605	605	27240	27845	15510	16115	FALSE	Pachytene	1	1	11	52.1108	52.1108	52.1108	simple
141002_001	216	605	605	28215	28820	15615	16220	FALSE	Pachytene	1	1	11	30.1848	30.1848	30.1848	complex
141002_001	217	605	605	29460	30065	15615	16220	FALSE	Pachytene	1	3	13	256.921	55.924	186.575	none
141002_001	218	605	605	30540	31145	15750	16355	FALSE	Pachytene	1	1	11	106.835	106.835	106.835	separate
141002_001	219	605	605	30420	31025	15165	15770	FALSE	Pachytene	1	1	11	81.9055	81.9055	81.9055	complex
141002_001	220	605	605	29055	29660	15210	15815	FALSE	Pachytene	1	3	13	272.11	57.5998	157.517	none
141002_001	221	605	605	28545	29150	15210	15815	FALSE	Pachytene	4	1	41	402.206	26.3457	265.153	complex
141002_001	222	605	605	28005	28610	15165	15770	FALSE	Pachytene	1	1	11	55.7541	55.7541	55.7541	complex
141002_001	223	605	605	27405	28010	14700	15305	FALSE	Pachytene	3	1	31	327.746	17.5713	195.399	complex
141002_001	224	605	605	26655	27260	14070	14675	FALSE	Pachytene	2	2	22	313.725	27.7181	160.533	paired
141002_001	225	605	605	26355	26960	13710	14315	FALSE	Pachytene	3	2	32	496.141	45.8556	299.758	simple
141002_001	226	605	605	20595	21200	23220	23825	FALSE	Pachytene	3	3	33	508.554	29.5817	244.709	paired
141002_001	227	605	605	19410	20015	23100	23705	FALSE	Pachytene	1	2	12	256.033	56.1268	156.08	D1R2 bridge
141002_001	228	605	605	18480	19085	23295	23900	FALSE	Pachytene	1	2	12	249.22	73.5092	161.364	simple
141002_001	229	605	605	18060	18665	23445	24050	FALSE	Pachytene	1	4	14	239.208	42.3449	158.652	none
141002_001	230	605	605	17670	18275	23625	24230	FALSE	Pachytene	1	3	13	302.887	21.5889	168.254	none
141002_001	231	605	605	17115	17720	23910	24515	FALSE	Pachytene	2	1	21	312.89	62.1437	187.517	complex
141002_001	232	605	605	16605	17210	24060	24665	FALSE	Pachytene	1	2	12	334.921	9.6041	172.262	complex
141002_001	233	605	605	15990	16595	24690	25295	FALSE	Pachytene	2	2	22	390.772	19.8217	198.527	simple
141002_001	234	605	605	23565	24170	30225	30830	FALSE	Pachytene	1	2	12	318.23	22.4571	170.344	complex
141002_001	235	605	605	23160	23765	29805	30410	FALSE	Pachytene	1	3	13	282.641	31.1791	180.298	none
141002_001	236	605	605	23760	24365	29505	30110	FALSE	Pachytene	2	2	22	377.533	63.2841	270.377	complex
141002_001	237	605	605	23910	24515	28980	29585	FALSE	Pachytene	4	1	41	358.525	31.223	248.465	complex
141002_001	238	605	605	24615	25220	28605	29210	FALSE	Pachytene	2	1	21	266.798	52.4178	159.608	complex
141002_001	239	605	605	24555	25160	28065	28670	FALSE	Pachytene	4	1	41	399.378	9.89125	241.808	complex
141002_001	240	605	605	25080	25685	27570	28175	FALSE	Pachytene	2	2	22	435.986	125.695	228.426	complex
141002_001	241	605	605	25245	25850	26940	27545	FALSE	Pachytene	2	2	22	240.725	49.238	150.412	paired
141002_001	242	605	605	25425	26030	26565	27170	FALSE	Pachytene	1	1	11	24.0657	24.0657	24.0657	complex
141002_001	243	605	605	25965	26570	26655	27260	FALSE	Pachytene	2	1	21	257.066	128.089	192.577	complex
141002_001	244	605	605	26640	27245	26340	26945	FALSE	Pachytene	1	1	11	45.4138	45.4138	45.4138	complex
141002_001	245	605	605	26550	27155	25740	26345	FALSE	Pachytene	2	1	21	294.746	20.69	157.718	complex
141002_001	246	605	605	28200	28805	24165	24770	FALSE	Pachytene	3	0	30	240.577	68.8475	159.949	none
141002_002	1	605	605	18160	18765	10165	10770	FALSE	Leptotene	2	2	22	219.229	9.06932	160.54	simple
141002_002	2	605	605	18475	19080	10495	11100	FALSE	Leptotene	2	2	22	464.482	97.8165	286.783	complex
141002_002	3	605	605	18475	19080	14095	14700	FALSE	Leptotene	2	3	23	531.978	93.0103	289.85	simple
141002_002	4	605	605	18430	19035	14905	15510	FALSE	Leptotene	3	1	31	400.267	146.245	259.161	D2R1 bridge
141002_002	5	605	605	18610	19215	15940	16545	FALSE	Leptotene	1	1	11	98.3813	98.3813	98.3813	complex
141002_002	6	605	605	18970	19575	16225	16830	FALSE	Leptotene	2	2	22	313.438	120.395	190.591	D1R2 bridge
141002_002	7	605	605	17590	18195	16840	17445	FALSE	Leptotene	2	1	21	325.561	111.878	218.72	simple
141002_002	8	605	605	16480	17085	16390	16995	FALSE	Leptotene	2	1	21	485.761	123.834	304.798	simple
141002_002	9	605	605	15895	16500	16060	16665	FALSE	Leptotene	1	1	11	95.8948	95.8948	95.8948	complex
141002_002	10	605	605	20560	21165	16390	16995	FALSE	Leptotene	3	1	31	269.252	52.0685	185.339	simple
141002_002	11	605	605	20200	20805	16780	17385	FALSE	Leptotene	1	1	11	62.9303	62.9303	62.9303	simple
141002_002	12	605	605	19390	19995	17665	18270	FALSE	Leptotene	1	2	12	233.539	59.3464	146.443	complex
141002_002	13	605	605	24385	24990	13090	13695	FALSE	Leptotene	2	1	21	294.291	87.8453	191.068	simple
141002_002	14	605	605	24610	25215	13720	14325	FALSE	Leptotene	1	1	11	140.333	140.333	140.333	complex
141002_002	15	605	605	24160	24765	14350	14955	FALSE	Leptotene	3	1	31	295.753	107.477	196.503	D2R1 bridge
141002_002	16	605	605	24055	24660	14875	15480	FALSE	Leptotene	1	1	11	68.0418	68.0418	68.0418	simple
141002_002	17	605	605	23560	24165	15385	15990	FALSE	Leptotene	2	2	22	241.764	62.6535	174.864	D1R2 bridge
141002_002	18	605	605	23410	24015	15910	16515	FALSE	Leptotene	1	1	11	85.7412	85.7412	85.7412	simple
141002_002	19	605	605	22645	23250	17425	18030	FALSE	Leptotene	2	3	23	376.963	92.1517	220.367	complex
141002_002	20	605	605	22165	22770	18160	18765	FALSE	Leptotene	1	1	11	73.2759	73.2759	73.2759	complex
141002_002	21	605	605	20890	21495	18085	18690	FALSE	Leptotene	3	2	32	365.395	58.4503	240.599	complex
141002_002	22	605	605	22735	23340	18715	19320	FALSE	Leptotene	1	1	11	63.6954	63.6954	63.6954	complex
141002_002	23	605	605	21940	22545	19255	19860	FALSE	Leptotene	1	2	12	209.227	149.669	179.448	D1R2 bridge
141002_002	24	605	605	21880	22485	20080	20685	FALSE	Leptotene	2	2	22	314.812	52.4265	204.098	simple
141002_002	25	605	605	22225	22830	20755	21360	FALSE	Leptotene	1	2	12	249.596	100.441	175.019	complex
141002_002	26	605	605	20350	20955	20905	21510	FALSE	Leptotene	2	1	21	193.592	137.219	165.406	complex
141002_002	27	605	605	23470	24075	11995	12600	FALSE	Leptotene	2	1	21	146.145	144.775	145.46	simple
141002_002	28	605	605	25255	25860	15445	16050	FALSE	Leptotene	2	3	23	385.713	29.1889	223.017	paired
141002_002	29	605	605	24685	25290	16540	17145	FALSE	Leptotene	1	1	11	98.9008	98.9008	98.9008	complex
141002_002	30	605	605	24805	25410	17020	17625	FALSE	Leptotene	3	1	31	334.433	93.9677	219.232	complex
141002_002	31	605	605	24655	25260	17935	18540	FALSE	Leptotene	1	1	11	126.201	126.201	126.201	simple
141002_002	32	605	605	24505	25110	18415	19020	FALSE	Leptotene	1	1	11	66.8558	66.8558	66.8558	complex
141002_002	33	605	605	25465	26070	16510	17115	FALSE	Leptotene	3	3	33	419.162	31.5581	205.307	D2R1 bridge
141002_002	34	605	605	26695	27300	15880	16485	FALSE	Leptotene	2	1	21	288.97	85.4683	187.219	complex
141002_002	35	605	605	27190	27795	15775	16380	FALSE	Leptotene	3	1	31	294.43	72.3328	196.839	simple
141002_002	36	605	605	27745	28350	16255	16860	FALSE	Leptotene	2	2	22	475.156	93.7981	241.804	D1R2 bridge
141002_002	37	605	605	27565	28170	16675	17280	FALSE	Leptotene	1	2	12	232.392	65.1631	148.778	D1R2 bridge
141002_002	38	605	605	27550	28155	17080	17685	FALSE	Leptotene	1	1	11	91.7532	91.7532	91.7532	complex
141002_002	39	605	605	27115	27720	17680	18285	FALSE	Leptotene	1	2	12	223.812	59.5746	141.693	complex
141002_002	40	605	605	26440	27045	18250	18855	FALSE	Leptotene	2	1	21	259.575	131.474	195.524	simple
141002_002	41	605	605	26905	27510	18430	19035	FALSE	Leptotene	1	2	12	271.055	184.475	227.765	complex
141002_002	42	605	605	26635	27240	18745	19350	FALSE	Leptotene	1	2	12	288.72	111.403	200.062	complex
141002_002	44	605	605	25825	26430	18535	19140	FALSE	Leptotene	1	1	11	32.2036	32.2036	32.2036	complex
141002_002	46	605	605	30340	30945	16840	17445	FALSE	Leptotene	1	1	11	115.133	115.133	115.133	complex
141002_002	47	605	605	29440	30045	17740	18345	FALSE	Leptotene	2	1	21	240.665	54.3798	147.522	complex
141002_002	48	605	605	28165	28770	18985	19590	FALSE	Leptotene	2	1	21	244.814	87.3862	166.1	complex
141002_002	49	605	605	27010	27615	19600	20205	FALSE	Leptotene	1	2	12	305.868	88.259	197.063	complex
141002_002	50	605	605	27055	27660	20755	21360	FALSE	Leptotene	2	1	21	312.162	100.986	206.574	complex
141002_002	51	605	605	27460	28065	21685	22290	FALSE	Leptotene	2	1	21	243.235	136.098	189.667	complex
141002_002	52	605	605	28255	28860	21370	21975	FALSE	Leptotene	1	1	11	39.7837	39.7837	39.7837	simple
141002_002	53	605	605	24325	24930	20050	20655	FALSE	Leptotene	3	3	33	546.282	43.2546	246.364	paired
141002_002	54	605	605	24805	25410	20365	20970	FALSE	Leptotene	1	1	11	13.7992	13.7992	13.7992	complex
141002_002	55	605	605	24625	25230	20920	21525	FALSE	Leptotene	2	1	21	365.392	134.556	249.974	simple
141002_002	56	605	605	23950	24555	20470	21075	FALSE	Leptotene	1	1	11	115.338	115.338	115.338	complex
141002_002	57	605	605	25105	25710	21250	21855	FALSE	Leptotene	1	1	11	77.0893	77.0893	77.0893	complex
141002_002	58	605	605	31465	32070	18505	19110	FALSE	Leptotene	2	1	21	134.421	122.268	128.344	D2R1 bridge
141002_002	59	605	605	30370	30975	21070	21675	FALSE	Leptotene	2	1	21	347.297	57.1445	202.221	complex
141002_002	60	605	605	29740	30345	21670	22275	FALSE	Leptotene	2	3	23	427.435	72.5131	234.256	D1R2 bridge
141002_002	61	605	605	30220	30825	21910	22515	FALSE	Leptotene	1	2	12	173.107	171.782	172.444	D1R2 bridge
141002_002	62	605	605	27940	28545	22450	23055	FALSE	Leptotene	1	1	11	101.745	101.745	101.745	simple
141002_002	63	605	605	27475	28080	22315	22920	FALSE	Leptotene	2	1	21	241.779	40.441	141.11	simple
141002_002	64	605	605	26995	27600	21715	22320	FALSE	Leptotene	2	1	21	358.165	67.1389	212.652	complex
141002_002	65	605	605	26860	27465	22255	22860	FALSE	Leptotene	2	1	21	541.121	93.7813	317.451	simple
141002_002	66	605	605	25990	26595	21460	22065	FALSE	Leptotene	1	1	11	17.3857	17.3857	17.3857	simple
141002_002	67	605	605	26695	27300	22915	23520	FALSE	Leptotene	2	1	21	176.215	82.3706	129.293	complex
141002_002	68	605	605	25645	26250	23080	23685	FALSE	Leptotene	2	1	21	143.056	92.9924	118.024	D2R1 bridge
141002_002	69	605	605	25765	26370	24295	24900	FALSE	Leptotene	2	1	21	364.256	97.8863	231.071	complex
141002_002	70	605	605	25255	25860	24235	24840	FALSE	Leptotene	2	2	22	349.337	49.6518	195.633	paired
141002_002	71	605	605	24325	24930	24040	24645	FALSE	Leptotene	5	2	52	522.225	36.4685	283.388	paired
141002_002	72	605	605	23950	24555	24430	25035	FALSE	Leptotene	1	1	11	46.6184	46.6184	46.6184	simple
141002_002	74	605	605	23935	24540	25075	25680	FALSE	Leptotene	1	1	11	47.4675	47.4675	47.4675	complex
141002_002	75	605	605	22615	23220	23170	23775	FALSE	Leptotene	4	1	41	332.639	13.5986	236.274	complex
141002_002	76	605	605	32200	32805	16540	17145	FALSE	Leptotene	2	1	21	384.039	34.2964	209.168	complex
141002_002	78	605	605	32635	33240	17290	17895	FALSE	Leptotene	3	1	31	463.292	70.1784	272.351	complex
141002_002	79	605	605	33355	33960	17095	17700	FALSE	Leptotene	2	1	21	404.277	164.129	284.203	complex
141002_002	80	605	605	34435	35040	17590	18195	FALSE	Leptotene	1	2	12	116.793	101.017	108.905	D1R2 bridge
141002_002	81	605	605	36415	37020	18340	18945	FALSE	Leptotene	3	1	31	347.319	117.142	221.429	D2R1 bridge
141002_002	82	605	605	35770	36375	18115	18720	FALSE	Leptotene	2	3	23	385.156	71.3494	209.931	D1R2 bridge
141002_002	83	605	605	35800	36405	18640	19245	FALSE	Leptotene	2	2	22	505.843	74.8663	267.719	D1R2 bridge
141002_002	84	605	605	35740	36345	19105	19710	FALSE	Leptotene	1	1	11	105.574	105.574	105.574	simple
141002_002	85	605	605	35890	36495	20425	21030	FALSE	Leptotene	1	1	11	147.459	147.459	147.459	complex
141002_002	86	605	605	34390	34995	21685	22290	FALSE	Leptotene	1	1	11	79.4248	79.4248	79.4248	simple
141002_002	87	605	605	36130	36735	21460	22065	FALSE	Leptotene	2	3	23	451.521	89.3079	224.481	D1R2 bridge
141002_002	88	605	605	37345	37950	20830	21435	FALSE	Leptotene	1	1	11	227.925	227.925	227.925	complex
141002_002	89	605	605	32950	33555	23755	24360	FALSE	Leptotene	2	2	22	376.471	31.8065	193.881	paired
141002_002	90	605	605	30520	31125	25045	25650	FALSE	Leptotene	1	2	12	322.749	24.445	173.597	simple
141002_002	91	605	605	30550	31155	25735	26340	FALSE	Leptotene	1	1	11	89.7433	89.7433	89.7433	complex
141002_002	92	605	605	32185	32790	26350	26955	FALSE	Leptotene	1	1	11	53.9759	53.9759	53.9759	simple
141002_002	93	605	605	30760	31365	26845	27450	FALSE	Leptotene	1	2	12	137.979	102.104	120.041	D1R2 bridge
141002_002	94	605	605	29635	30240	26755	27360	FALSE	Leptotene	2	1	21	273.283	58.387	165.835	complex
141002_002	95	605	605	29110	29715	27010	27615	FALSE	Leptotene	2	1	21	307.592	73.0971	190.345	simple
141002_002	96	605	605	27670	28275	26740	27345	FALSE	Leptotene	1	2	12	242.922	38.0986	140.51	complex
141002_002	97	605	605	28045	28650	27865	28470	FALSE	Leptotene	1	2	12	402.419	40.5384	221.479	complex
141002_002	98	605	605	27490	28095	27835	28440	FALSE	Leptotene	3	1	31	421.228	60.6518	271.359	simple
141002_002	99	605	605	27475	28080	29185	29790	FALSE	Leptotene	1	1	11	106.314	106.314	106.314	simple
141002_002	100	605	605	30985	31590	29665	30270	FALSE	Leptotene	1	1	11	60.629	60.629	60.629	complex
141002_002	101	605	605	27310	27915	29995	30600	FALSE	Leptotene	2	3	23	472.859	83.852	265.478	D1R2 bridge
141002_002	103	605	605	27865	28470	30055	30660	FALSE	Leptotene	1	1	11	104.68	104.68	104.68	complex
141002_002	104	605	605	36955	37560	28540	29145	FALSE	Leptotene	2	1	21	352.441	99.271	225.856	complex
141002_002	105	605	605	36805	37410	29065	29670	FALSE	Leptotene	1	1	11	115.337	115.337	115.337	complex
141002_002	106	605	605	36460	37065	29665	30270	FALSE	Leptotene	3	1	31	148.646	25.4795	95.0897	D2R1 bridge
141002_002	107	605	605	36895	37500	30250	30855	FALSE	Leptotene	1	1	11	83.7069	83.7069	83.7069	complex
141002_002	108	605	605	36370	36975	30655	31260	FALSE	Leptotene	2	1	21	362.709	122.939	242.824	complex
141002_002	109	605	605	36805	37410	30985	31590	FALSE	Leptotene	2	1	21	198.351	188.325	193.338	simple
141002_002	110	605	605	36595	37200	31435	32040	FALSE	Leptotene	1	2	12	142.313	88.8497	115.582	D1R2 bridge
141002_002	111	605	605	36040	36645	31525	32130	FALSE	Leptotene	2	1	21	333.931	42.0365	187.984	simple
141002_002	112	605	605	36370	36975	32005	32610	FALSE	Leptotene	1	1	11	49.2809	49.2809	49.2809	simple
141002_002	113	605	605	35785	36390	33115	33720	FALSE	Leptotene	3	2	32	444.118	47.2296	209.704	D2R1 bridge
141002_002	114	605	605	35185	35790	33580	34185	FALSE	Leptotene	1	3	13	303.422	35.035	203.238	none
141002_002	115	605	605	34900	35505	34330	34935	FALSE	Leptotene	3	1	31	281.014	81.8496	189.365	complex
141002_002	116	605	605	34180	34785	34825	35430	FALSE	Leptotene	1	2	12	175.248	40.2007	107.724	simple
141002_002	117	605	605	33385	33990	35560	36165	FALSE	Leptotene	1	1	11	96.7127	96.7127	96.7127	simple
141002_002	118	605	605	32845	33450	35815	36420	FALSE	Leptotene	0	1	1	NA	NA	NA	none
141002_002	119	605	605	32215	32820	32515	33120	FALSE	Leptotene	1	1	11	79.2078	79.2078	79.2078	complex
141002_002	120	605	605	32050	32655	33070	33675	FALSE	Leptotene	1	1	11	92.7817	92.7817	92.7817	simple
141002_002	121	605	605	30700	31305	32695	33300	FALSE	Leptotene	1	2	12	269.096	26.5162	147.806	complex
141002_002	122	605	605	29980	30585	32830	33435	FALSE	Leptotene	1	1	11	24.3227	24.3227	24.3227	complex
141002_002	123	605	605	30460	31065	33715	34320	FALSE	Leptotene	3	1	31	323.968	195.768	247.912	complex
141002_002	124	605	605	29905	30510	33700	34305	FALSE	Leptotene	4	1	41	402.216	32.2485	260.491	complex
141002_002	125	605	605	29350	29955	33415	34020	FALSE	Leptotene	1	1	11	58.3959	58.3959	58.3959	simple
141002_002	126	605	605	28960	29565	38665	39270	FALSE	Leptotene	2	3	23	509.222	55.8317	250.206	D1R2 bridge
141002_002	127	605	605	29485	30090	38950	39555	FALSE	Leptotene	1	1	11	68.5253	68.5253	68.5253	complex
141002_002	128	605	605	29515	30120	38275	38880	FALSE	Leptotene	1	1	11	109.692	109.692	109.692	complex
141002_002	129	605	605	28810	29415	37540	38145	FALSE	Leptotene	1	1	11	102.121	102.121	102.121	complex
141002_002	130	605	605	28270	28875	37465	38070	FALSE	Leptotene	1	1	11	52.3363	52.3363	52.3363	simple
141002_002	131	605	605	27475	28080	37360	37965	FALSE	Leptotene	2	2	22	343.5	117.233	244.897	complex
141002_002	132	605	605	26530	27135	42160	42765	FALSE	Leptotene	1	1	11	70.8179	70.8179	70.8179	complex
141002_002	133	605	605	25090	25695	40540	41145	FALSE	Leptotene	2	2	22	308.165	48.6815	211.086	D1R2 bridge
141002_002	134	605	605	24595	25200	40060	40665	FALSE	Leptotene	1	1	11	73.8166	73.8166	73.8166	complex
141002_002	135	605	605	23845	24450	40585	41190	FALSE	Leptotene	1	2	12	186.874	51.9966	119.435	complex
141002_002	136	605	605	25750	26355	39640	40245	FALSE	Leptotene	3	2	32	251.89	125.34	160.406	complex
141002_002	137	605	605	25345	25950	39355	39960	FALSE	Leptotene	2	1	21	330.753	58.295	194.524	complex
141002_002	138	605	605	25270	25875	38860	39465	FALSE	Leptotene	3	2	32	403.629	40.6329	264.327	complex
141002_002	139	605	605	24775	25380	38710	39315	FALSE	Leptotene	2	1	21	298.258	137.302	217.78	simple
141002_002	140	605	605	24220	24825	38800	39405	FALSE	Leptotene	2	2	22	323.398	24.3794	173.589	paired
141002_002	141	605	605	24685	25290	37990	38595	FALSE	Leptotene	1	1	11	9.43776	9.43776	9.43776	complex
141002_002	142	605	605	25090	25695	37555	38160	FALSE	Leptotene	2	1	21	347.83	129.686	238.758	complex
141002_002	143	605	605	26230	26835	37735	38340	FALSE	Leptotene	3	1	31	252.06	14.6176	171.707	simple
141002_002	144	605	605	26290	26895	37255	37860	FALSE	Leptotene	1	1	11	71.7242	71.7242	71.7242	simple
141002_002	146	605	605	24835	25440	36145	36750	FALSE	Leptotene	2	1	21	246.88	34.5938	140.737	complex
141002_002	147	605	605	25960	26565	35245	35850	FALSE	Leptotene	3	1	31	368.768	42.0407	186.971	complex
141002_002	148	605	605	24400	25005	34810	35415	FALSE	Leptotene	3	1	31	309.154	52.5066	185.964	complex
141002_002	149	605	605	25045	25650	34375	34980	FALSE	Leptotene	1	1	11	43.2657	43.2657	43.2657	simple
141002_002	150	605	605	26515	27120	34150	34755	FALSE	Leptotene	2	1	21	321.07	58.8965	189.983	complex
141002_002	151	605	605	25960	26565	33715	34320	FALSE	Leptotene	2	1	21	293.206	52.4377	172.822	simple
141002_002	152	605	605	25405	26010	33805	34410	FALSE	Leptotene	2	1	21	360.312	115.28	237.796	complex
141002_002	153	605	605	25270	25875	33340	33945	FALSE	Leptotene	1	2	12	206.878	83.3497	145.114	complex
141002_002	154	605	605	24775	25380	33205	33810	FALSE	Leptotene	2	1	21	242.548	59.6939	151.121	complex
141002_002	155	605	605	23755	24360	33820	34425	FALSE	Leptotene	3	1	31	211.963	51.6804	145.223	D2R1 bridge
141002_002	156	605	605	22480	23085	31945	32550	FALSE	Leptotene	1	1	11	76.4482	76.4482	76.4482	complex
141002_002	157	605	605	23215	23820	31675	32280	FALSE	Leptotene	1	3	13	300.866	46.1558	174.099	none
141002_002	158	605	605	23905	24510	31075	31680	FALSE	Leptotene	6	2	62	383.433	99.2468	231.652	D1R2 bridge
141002_002	159	605	605	24505	25110	30565	31170	FALSE	Leptotene	2	1	21	262.086	41.4865	151.786	simple
141002_002	160	605	605	23215	23820	30895	31500	FALSE	Leptotene	2	2	22	349.776	69.1427	243.138	complex
141002_002	162	605	605	22675	23280	29935	30540	FALSE	Leptotene	3	1	31	336.735	52.6572	236.704	complex
141002_002	163	605	605	25825	26430	29365	29970	FALSE	Leptotene	1	2	12	248.54	65.5935	157.067	D1R2 bridge
141002_002	164	605	605	25735	26340	28810	29415	FALSE	Leptotene	3	1	31	298.732	83.7959	203.093	D2R1 bridge
141002_002	165	605	605	25195	25800	28465	29070	FALSE	Leptotene	1	2	12	101.011	56.9088	78.9597	D1R2 bridge
141002_002	166	605	605	24505	25110	28165	28770	FALSE	Leptotene	2	1	21	214.33	59.399	136.865	simple
141002_002	167	605	605	22630	23235	28615	29220	FALSE	Leptotene	1	1	11	31.0757	31.0757	31.0757	complex
141002_002	168	605	605	21580	22185	27700	28305	FALSE	Leptotene	1	1	11	54.4637	54.4637	54.4637	complex
141002_002	169	605	605	21145	21750	27355	27960	FALSE	Leptotene	2	1	21	233.084	41.8886	137.486	simple
141002_002	170	605	605	20275	20880	27865	28470	FALSE	Leptotene	1	3	13	375.162	111.296	224.438	none
141002_002	171	605	605	22165	22770	26065	26670	FALSE	Leptotene	1	1	11	58.3761	58.3761	58.3761	complex
141002_002	172	605	605	21175	21780	25615	26220	FALSE	Leptotene	2	1	21	281.225	122.818	202.021	complex
141002_002	173	605	605	21940	22545	24610	25215	FALSE	Leptotene	1	1	11	112.436	112.436	112.436	complex
141002_002	174	605	605	20470	21075	24355	24960	FALSE	Leptotene	5	1	51	299.531	55.3975	202.211	simple
141002_002	175	605	605	20095	20700	23740	24345	FALSE	Leptotene	1	2	12	300.289	78.4641	189.377	complex
141002_002	176	605	605	20050	20655	22660	23265	FALSE	Leptotene	2	2	22	234.825	71.3365	148.665	D1R2 bridge
141002_002	177	605	605	16060	16665	21265	21870	FALSE	Leptotene	2	1	21	270.122	68.7906	169.456	complex
141002_002	178	605	605	16570	17175	21655	22260	FALSE	Leptotene	1	1	11	35.6846	35.6846	35.6846	complex
141002_002	179	605	605	17500	18105	23305	23910	FALSE	Leptotene	1	2	12	293.411	53.9879	173.7	complex
141002_002	180	605	605	16465	17070	23350	23955	FALSE	Leptotene	4	2	42	426.439	31.4004	256.507	complex
141002_002	181	605	605	18865	19470	25135	25740	FALSE	Leptotene	3	1	31	293.245	66.512	212.271	simple
141002_002	182	605	605	14590	15195	22945	23550	FALSE	Leptotene	1	1	11	22.1595	22.1595	22.1595	complex
141002_002	183	605	605	13150	13755	22750	23355	FALSE	Leptotene	1	2	12	132.444	106.268	119.356	D1R2 bridge
141002_002	184	605	605	14155	14760	24865	25470	FALSE	Leptotene	5	2	52	534.851	81.2286	275.517	simple
141002_002	185	605	605	12790	13395	24715	25320	FALSE	Leptotene	1	1	11	97.8263	97.8263	97.8263	complex
141002_002	186	605	605	12745	13350	25270	25875	FALSE	Leptotene	3	2	32	341.392	20.7675	218.194	paired
141002_002	187	605	605	13735	14340	25615	26220	FALSE	Leptotene	2	1	21	236.44	88.5255	162.483	complex
141002_002	188	605	605	14170	14775	25735	26340	FALSE	Leptotene	2	1	21	249.71	81.2482	165.479	simple
141002_002	189	605	605	14515	15120	25405	26010	FALSE	Leptotene	2	2	22	395.171	138.905	237.135	simple
141002_002	190	605	605	15460	16065	25930	26535	FALSE	Leptotene	2	0	20	NA	NA	NA	none
141002_002	191	605	605	15025	15630	25765	26370	FALSE	Leptotene	1	1	11	33.0431	33.0431	33.0431	complex
141002_002	193	605	605	14380	14985	26275	26880	FALSE	Leptotene	1	1	11	180.258	180.258	180.258	complex
141002_002	194	605	605	14455	15060	26845	27450	FALSE	Leptotene	2	1	21	377.165	177.577	277.371	complex
141002_002	195	605	605	13405	14010	27505	28110	FALSE	Leptotene	3	1	31	262.476	39.158	183.138	complex
141002_002	196	605	605	16435	17040	25030	25635	FALSE	Leptotene	1	2	12	273.607	58.0204	165.814	complex
141002_002	197	605	605	16765	17370	25510	26115	FALSE	Leptotene	1	2	12	189.753	71.8807	130.817	D1R2 bridge
141002_002	198	605	605	17170	17775	26320	26925	FALSE	Leptotene	1	1	11	75.7684	75.7684	75.7684	complex
141002_002	199	605	605	17665	18270	25990	26595	FALSE	Leptotene	1	3	13	212.293	66.7246	150.449	none
141002_002	200	605	605	18580	19185	26065	26670	FALSE	Leptotene	3	0	30	NA	NA	NA	none
141002_002	201	605	605	19180	19785	26185	26790	FALSE	Leptotene	1	2	12	197.013	118.761	157.887	D1R2 bridge
141002_002	202	605	605	16330	16935	26245	26850	FALSE	Leptotene	1	1	11	77.1045	77.1045	77.1045	simple
141002_002	203	605	605	16525	17130	26935	27540	FALSE	Leptotene	1	1	11	93.7763	93.7763	93.7763	complex
141002_002	204	605	605	17710	18315	28105	28710	FALSE	Leptotene	2	1	21	277.764	86.5583	182.161	D2R1 bridge
141002_002	205	605	605	17290	17895	28420	29025	FALSE	Leptotene	4	2	42	466.752	122.341	317.06	complex
141002_002	206	605	605	12535	13140	29380	29985	FALSE	Leptotene	2	1	21	384.533	145.24	264.886	complex
141002_002	207	605	605	12580	13185	29005	29610	FALSE	Leptotene	1	3	13	307.315	65.2011	185.263	none
141002_002	208	605	605	14305	14910	28975	29580	FALSE	Leptotene	1	2	12	169.823	85.3874	127.605	D1R2 bridge
141002_002	209	605	605	14755	15360	29440	30045	FALSE	Leptotene	2	1	21	340.487	56.996	198.741	complex
141002_002	210	605	605	15475	16080	29860	30465	FALSE	Leptotene	2	1	21	233.696	9.9547	121.825	simple
141002_002	211	605	605	14950	15555	30505	31110	FALSE	Leptotene	2	1	21	316.139	83.293	199.716	complex
141002_002	212	605	605	14455	15060	30205	30810	FALSE	Leptotene	2	3	23	455.298	69.8173	241.755	D1R2 bridge
141002_002	213	605	605	14245	14850	30730	31335	FALSE	Leptotene	2	2	22	343.217	64.8757	197.398	complex
141002_002	214	605	605	12625	13230	29875	30480	FALSE	Leptotene	2	2	22	423.355	46.0897	223.526	D1R2 bridge
141002_002	215	605	605	12355	12960	30340	30945	FALSE	Leptotene	4	1	41	479.405	11.4053	309.227	simple
141002_002	216	605	605	11335	11940	30265	30870	FALSE	Leptotene	1	2	12	215.174	55.0983	135.136	D1R2 bridge
141002_002	217	605	605	19675	20280	32335	32940	FALSE	Leptotene	2	2	22	426.682	33.211	285.842	simple
141002_002	218	605	605	19375	19980	32710	33315	FALSE	Leptotene	1	1	11	69.7509	69.7509	69.7509	simple
141002_002	219	605	605	17965	18570	33205	33810	FALSE	Leptotene	1	1	11	69.9091	69.9091	69.9091	simple
141002_002	220	605	605	18745	19350	33370	33975	FALSE	Leptotene	1	2	12	88.7727	69.3361	79.0544	D1R2 bridge
141002_002	221	605	605	20335	20940	32770	33375	FALSE	Leptotene	2	1	21	245.009	85.0665	165.038	complex
141002_002	222	605	605	20425	21030	33310	33915	FALSE	Leptotene	2	1	21	281.073	8.22772	144.651	complex
141002_002	223	605	605	19780	20385	33970	34575	FALSE	Leptotene	1	1	11	26.8081	26.8081	26.8081	complex
141002_002	224	605	605	15145	15750	31945	32550	FALSE	Leptotene	1	1	11	71.6823	71.6823	71.6823	complex
141002_002	225	605	605	15040	15645	32500	33105	FALSE	Leptotene	2	2	22	435.961	41.2142	276.384	none
141002_002	226	605	605	15325	15930	33220	33825	FALSE	Leptotene	1	1	11	62.7382	62.7382	62.7382	complex
141002_002	227	605	605	15205	15810	33760	34365	FALSE	Leptotene	1	1	11	73.4877	73.4877	73.4877	complex
141002_002	229	605	605	13105	13710	32230	32835	FALSE	Leptotene	2	2	22	543.023	41.7404	278.833	none
141002_002	230	605	605	12820	13425	34030	34635	FALSE	Leptotene	3	1	31	378.424	23.1903	226.082	simple
141002_002	231	605	605	12625	13230	34570	35175	FALSE	Leptotene	2	1	21	116.22	92.1569	104.188	D2R1 bridge
141002_002	232	605	605	14995	15600	35155	35760	FALSE	Leptotene	1	1	11	55.4872	55.4872	55.4872	complex
141002_002	233	605	605	14470	15075	35395	36000	FALSE	Leptotene	3	2	32	350.948	63.1787	234.186	D1R2 bridge
141002_002	234	605	605	11785	12390	35950	36555	FALSE	Leptotene	1	1	11	67.3996	67.3996	67.3996	complex
141002_002	235	605	605	12805	13410	36145	36750	FALSE	Leptotene	1	2	12	302.253	88.372	195.313	D1R2 bridge
141002_002	236	605	605	12940	13545	37195	37800	FALSE	Leptotene	1	2	12	245.756	39.6444	142.7	D1R2 bridge
141002_002	237	605	605	16225	16830	37390	37995	FALSE	Leptotene	3	2	32	352.136	46.7505	253.086	complex
141002_002	238	605	605	15385	15990	37000	37605	FALSE	Leptotene	1	1	11	56.2664	56.2664	56.2664	simple
141002_002	239	605	605	13330	13935	38485	39090	FALSE	Leptotene	1	1	11	20.5399	20.5399	20.5399	complex
141002_002	240	605	605	13705	14310	39475	40080	FALSE	Leptotene	3	1	31	382.734	46.0313	252.004	complex
141002_002	241	605	605	16075	16680	39085	39690	FALSE	Leptotene	2	1	21	306.208	32.7679	169.488	complex
141002_002	242	605	605	12610	13215	41155	41760	FALSE	Leptotene	6	1	61	397.845	39.2319	290.487	complex
141002_002	243	605	605	13090	13695	40945	41550	FALSE	Leptotene	2	1	21	297.461	65.0535	181.257	complex
141002_002	244	605	605	13615	14220	40480	41085	FALSE	Leptotene	2	1	21	296.123	29.5621	162.843	complex
141002_002	245	605	605	14635	15240	40240	40845	FALSE	Leptotene	3	1	31	223.832	48.98	135.325	complex
141002_002	246	605	605	13585	14190	41410	42015	FALSE	Leptotene	1	1	11	12.2891	12.2891	12.2891	simple
141002_002	247	605	605	13375	13980	42235	42840	FALSE	Leptotene	2	1	21	243.114	38.957	141.035	simple
141002_002	248	605	605	17515	18120	39730	40335	FALSE	Leptotene	3	1	31	289.097	37.3543	184.156	complex
141002_002	249	605	605	19165	19770	39670	40275	FALSE	Leptotene	2	1	21	276.8	38.2769	157.538	complex
141002_002	250	605	605	19645	20250	39655	40260	FALSE	Leptotene	3	2	32	425.798	23.9541	230.26	D2R1 bridge
141002_002	252	605	605	11050	11655	35965	36570	FALSE	Leptotene	1	2	12	171.799	32.3912	102.095	simple
141002_002	253	605	605	9745	10350	35800	36405	FALSE	Leptotene	1	1	11	49.9757	49.9757	49.9757	complex
141002_002	254	605	605	9130	9735	36715	37320	FALSE	Leptotene	2	1	21	203.851	63.1124	133.482	complex
141002_002	255	605	605	6685	7290	38245	38850	FALSE	Leptotene	2	1	21	325.453	7.50847	166.48	simple
141002_002	256	605	605	7525	8130	36970	37575	FALSE	Leptotene	1	1	11	16.2762	16.2762	16.2762	simple
141002_002	257	605	605	8275	8880	36385	36990	FALSE	Leptotene	1	1	11	11.3051	11.3051	11.3051	complex
141002_002	258	605	605	7945	8550	35935	36540	FALSE	Leptotene	2	1	21	294.498	54.4175	174.458	complex
141002_002	259	605	605	8755	9360	35785	36390	FALSE	Leptotene	3	3	33	527.894	52.077	281.661	D2R1 bridge
141002_002	260	605	605	8110	8715	34870	35475	FALSE	Leptotene	4	1	41	294.598	94.6068	211.487	complex
141002_002	261	605	605	8455	9060	33745	34350	FALSE	Leptotene	1	1	11	74.7823	74.7823	74.7823	complex
141002_002	262	605	605	8545	9150	32740	33345	FALSE	Leptotene	1	1	11	41.7919	41.7919	41.7919	simple
141002_002	263	605	605	8665	9270	31825	32430	FALSE	Leptotene	1	1	11	65.6369	65.6369	65.6369	complex
141002_002	264	605	605	8890	9495	30025	30630	FALSE	Leptotene	2	2	22	424.525	99.2542	290.313	simple
141002_002	265	605	605	9805	10410	29755	30360	FALSE	Leptotene	3	2	32	510.38	12.6826	225.47	paired
141002_002	266	605	605	8605	9210	29575	30180	FALSE	Leptotene	3	1	31	351.973	105.658	205.93	complex
141002_002	267	605	605	8170	8775	29335	29940	FALSE	Leptotene	2	2	22	434.463	69.1255	264.081	complex
141002_002	268	605	605	7705	8310	28900	29505	FALSE	Leptotene	3	1	31	250.583	12.1956	154.133	simple
141002_002	269	605	605	9790	10395	28825	29430	FALSE	Leptotene	2	1	21	248.871	33.4183	141.145	simple
141002_002	270	605	605	9325	9930	28555	29160	FALSE	Leptotene	2	1	21	175.733	70.1562	122.945	complex
141002_002	271	605	605	9100	9705	27790	28395	FALSE	Leptotene	1	1	11	144.809	144.809	144.809	complex
141002_002	272	605	605	8320	8925	26155	26760	FALSE	Leptotene	1	1	11	197.106	197.106	197.106	simple
141002_002	273	605	605	9670	10275	19650	20255	FALSE	Leptotene	2	2	22	434.874	98.7832	258.669	complex
141002_002	274	605	605	10220	10825	19810	20415	FALSE	Leptotene	1	1	11	133.698	133.698	133.698	complex
141002_002	276	605	605	10705	11310	18975	19580	FALSE	Leptotene	1	1	11	238.819	238.819	238.819	complex
141002_002	277	605	605	10640	11245	17800	18405	FALSE	Leptotene	1	1	11	64.8651	64.8651	64.8651	complex
141002_002	278	605	605	9940	10545	17700	18305	FALSE	Leptotene	3	2	32	373.65	30.1843	200.637	paired
141002_003	1	605	605	9290	9895	5085	5690	FALSE	Leptotene	1	2	12	297.214	82.1095	189.662	complex
141002_003	2	605	605	5750	6355	8355	8960	FALSE	Leptotene	2	1	21	191.25	107.407	149.329	complex
141002_003	3	605	605	12725	13330	6405	7010	FALSE	Leptotene	1	2	12	299.4	137.625	218.513	complex
141002_003	4	605	605	12950	13555	11700	12305	FALSE	Leptotene	1	1	11	127.054	127.054	127.054	simple
141002_003	5	605	605	22880	23485	7980	8585	FALSE	Leptotene	1	3	13	254.08	19.7544	137.88	none
141002_003	6	605	605	22490	23095	9120	9725	FALSE	Leptotene	3	1	31	240.339	120.533	200.192	simple
141002_003	7	605	605	28505	29110	8100	8705	FALSE	Leptotene	1	2	12	171.589	122.005	146.797	D1R2 bridge
141002_003	8	605	605	30530	31135	9420	10025	FALSE	Leptotene	1	1	11	195.344	195.344	195.344	complex
141002_003	9	605	605	30065	30670	10515	11120	FALSE	Leptotene	1	1	11	112.829	112.829	112.829	complex
141002_003	10	605	605	31745	32350	12975	13580	FALSE	Leptotene	1	2	12	253.674	124.716	189.195	simple
141002_003	11	605	605	30800	31405	13335	13940	FALSE	Leptotene	1	1	11	92.0277	92.0277	92.0277	complex
141002_003	12	605	605	26480	27085	13980	14585	FALSE	Leptotene	1	1	11	128.027	128.027	128.027	complex
141002_003	13	605	605	33515	34120	15690	16295	FALSE	Leptotene	1	3	13	277.632	108.466	174.186	none
141002_003	14	605	605	33185	33790	16620	17225	FALSE	Leptotene	1	1	11	161.445	161.445	161.445	simple
141002_003	15	605	605	32210	32815	17160	17765	FALSE	Leptotene	1	2	12	280.849	123.727	202.288	complex
141002_003	16	605	605	31895	32500	16275	16880	FALSE	Leptotene	1	1	11	145.097	145.097	145.097	complex
141002_003	17	605	605	34100	34705	18585	19190	FALSE	Leptotene	1	2	12	257.844	73.6808	165.762	simple
141002_003	18	605	605	32135	32740	18690	19295	FALSE	Leptotene	1	1	11	52.2425	52.2425	52.2425	complex
141002_003	19	605	605	31760	32365	18900	19505	FALSE	Leptotene	2	2	22	420.07	118.815	225.211	simple
141002_003	20	605	605	25880	26485	15780	16385	FALSE	Leptotene	1	1	11	89.2143	89.2143	89.2143	complex
141002_003	21	605	605	32270	32875	22365	22970	FALSE	Leptotene	1	1	11	41.9579	41.9579	41.9579	complex
141002_003	22	605	605	29390	29995	24360	24965	FALSE	Leptotene	1	1	11	54.0283	54.0283	54.0283	complex
141002_003	23	605	605	31295	31900	23850	24455	FALSE	Leptotene	1	2	12	253.04	74.7964	163.918	simple
141002_003	24	605	605	28940	29545	24210	24815	FALSE	Leptotene	2	1	21	214.087	65.4466	139.767	complex
141002_003	25	605	605	28280	28885	24255	24860	FALSE	Leptotene	1	1	11	37.222	37.222	37.222	complex
141002_003	26	605	605	28325	28930	24795	25400	FALSE	Leptotene	4	1	41	288.718	26.4714	202.542	simple
141002_003	27	605	605	28685	29290	25185	25790	FALSE	Leptotene	2	1	21	312.237	26.411	169.324	complex
141002_003	28	605	605	30065	30670	26955	27560	FALSE	Leptotene	1	1	11	27.4366	27.4366	27.4366	complex
141002_003	29	605	605	31220	31825	28695	29300	FALSE	Leptotene	2	1	21	307.497	77.669	192.583	complex
141002_003	30	605	605	30605	31210	30675	31280	FALSE	Leptotene	1	1	11	64.36	64.36	64.36	simple
141002_003	31	605	605	25685	26290	27930	28535	FALSE	Leptotene	2	1	21	287.857	22.0459	154.951	complex
141002_003	32	605	605	39800	40405	18660	19265	FALSE	Leptotene	2	1	21	184.496	113.538	149.017	complex
141002_003	33	605	605	40190	40795	19065	19670	FALSE	Leptotene	1	1	11	149.532	149.532	149.532	complex
141002_003	34	605	605	41975	42580	19215	19820	FALSE	Leptotene	1	1	11	117.438	117.438	117.438	simple
141002_003	35	605	605	42980	43585	18825	19430	FALSE	Leptotene	2	1	21	171.148	168.632	169.89	D2R1 bridge
141002_003	36	605	605	43970	44575	21165	21770	FALSE	Leptotene	1	1	11	76.6569	76.6569	76.6569	complex
141002_003	37	605	605	44750	45355	23205	23810	FALSE	Leptotene	1	1	11	114.98	114.98	114.98	simple
141002_003	38	605	605	36845	37450	24630	25235	FALSE	Leptotene	1	1	11	102.276	102.276	102.276	complex
141002_003	39	605	605	39665	40270	23490	24095	FALSE	Leptotene	1	1	11	115.506	115.506	115.506	complex
141002_003	40	605	605	41390	41995	26535	27140	FALSE	Leptotene	1	1	11	135.917	135.917	135.917	simple
141002_003	41	605	605	40205	40810	26370	26975	FALSE	Leptotene	2	1	21	313.638	92.8098	203.224	complex
141002_003	42	605	605	38420	39025	26220	26825	FALSE	Leptotene	1	1	11	64.4716	64.4716	64.4716	simple
141002_003	43	605	605	38270	38875	27645	28250	FALSE	Leptotene	2	1	21	252.069	10.7797	131.424	complex
141002_003	44	605	605	36950	37555	27270	27875	FALSE	Leptotene	1	1	11	80.3073	80.3073	80.3073	complex
141002_003	45	605	605	36875	37480	26655	27260	FALSE	Leptotene	2	2	22	353.156	89.63	196.23	simple
141002_003	46	605	605	38600	39205	25095	25700	FALSE	Leptotene	2	1	21	282.229	69.2196	175.724	complex
141002_003	47	605	605	38675	39280	28530	29135	FALSE	Leptotene	1	1	11	65.7631	65.7631	65.7631	complex
141002_003	49	605	605	38165	38770	29280	29885	FALSE	Leptotene	1	2	12	237.748	37.4445	137.596	complex
141002_003	50	605	605	43175	43780	28680	29285	FALSE	Leptotene	1	1	11	19.5591	19.5591	19.5591	complex
141002_003	51	605	605	41750	42355	25260	25865	FALSE	Leptotene	1	1	11	116.694	116.694	116.694	complex
141002_003	52	605	605	46115	46720	31800	32405	FALSE	Leptotene	2	1	21	173.523	57.6012	115.562	simple
141002_003	53	605	605	41210	41815	35565	36170	FALSE	Leptotene	1	1	11	85.4819	85.4819	85.4819	complex
141002_003	54	605	605	40505	41110	34740	35345	FALSE	Leptotene	1	1	11	168.143	168.143	168.143	simple
141002_003	55	605	605	37970	38575	31455	32060	FALSE	Leptotene	1	1	11	66.3184	66.3184	66.3184	complex
141002_003	56	605	605	36950	37555	33630	34235	FALSE	Leptotene	1	1	11	88.5175	88.5175	88.5175	simple
141002_003	57	605	605	35165	35770	32520	33125	FALSE	Leptotene	1	1	11	40.1307	40.1307	40.1307	complex
141002_003	58	605	605	34595	35200	32085	32690	FALSE	Leptotene	2	1	21	380.86	171.648	276.254	complex
141002_003	59	605	605	34340	34945	31620	32225	FALSE	Leptotene	4	2	42	531.919	30.0163	260.995	paired
141002_003	60	605	605	39875	40480	36405	37010	FALSE	Leptotene	1	1	11	81.4709	81.4709	81.4709	complex
141002_003	61	605	605	36560	37165	37020	37625	FALSE	Leptotene	1	2	12	233.137	200.378	216.758	separate
141002_003	62	605	605	35450	36055	37020	37625	FALSE	Leptotene	1	1	11	80.3029	80.3029	80.3029	simple
141002_003	63	605	605	34820	35425	37080	37685	FALSE	Leptotene	1	2	12	307.102	23.4344	165.268	simple
141002_003	64	605	605	37985	38590	37995	38600	FALSE	Leptotene	1	1	11	92.2006	92.2006	92.2006	simple
141002_003	65	605	605	33470	34075	41940	42545	FALSE	Leptotene	2	1	21	209.647	72.1952	140.921	complex
141002_003	66	605	605	32255	32860	43020	43625	FALSE	Leptotene	1	1	11	73.8129	73.8129	73.8129	simple
141002_003	67	605	605	27110	27715	41565	42170	FALSE	Leptotene	2	1	21	374.257	88.1012	231.179	simple
141002_003	68	605	605	27335	27940	39000	39605	FALSE	Leptotene	1	1	11	135.596	135.596	135.596	complex
141002_003	69	605	605	21515	22120	37530	38135	FALSE	Leptotene	1	1	11	46.5638	46.5638	46.5638	simple
141002_003	70	605	605	22205	22810	37035	37640	FALSE	Leptotene	3	1	31	264.459	115.433	178.351	complex
141002_003	71	605	605	25865	26470	33495	34100	FALSE	Leptotene	1	1	11	33.5176	33.5176	33.5176	complex
141002_003	72	605	605	25505	26110	33225	33830	FALSE	Leptotene	2	1	21	280.096	19.0786	149.587	simple
141002_003	73	605	605	18725	19330	42885	43490	FALSE	Leptotene	1	2	12	193.194	20.9172	107.056	complex
141002_003	74	605	605	17540	18145	42960	43565	FALSE	Leptotene	3	2	32	501.218	68.6892	257.413	simple
141002_003	75	605	605	15080	15685	41790	42395	FALSE	Leptotene	1	2	12	262.954	51.3438	157.149	simple
141002_003	76	605	605	12890	13495	38700	39305	FALSE	Leptotene	1	1	11	66.4258	66.4258	66.4258	simple
141002_003	77	605	605	16895	17500	35880	36485	FALSE	Leptotene	0	1	1	233.191	233.191	233.191	none
141002_003	78	605	605	16430	17035	35415	36020	FALSE	Leptotene	2	1	21	254.048	64.6082	159.328	complex
141002_003	79	605	605	21755	22360	34620	35225	FALSE	Leptotene	1	1	11	35.3008	35.3008	35.3008	complex
141002_003	80	605	605	21260	21865	34140	34745	FALSE	Leptotene	3	1	31	259.38	57.2825	185.79	complex
141002_003	81	605	605	10490	11095	41835	42440	FALSE	Leptotene	2	1	21	436.468	207.043	321.756	complex
141002_003	82	605	605	9245	9850	41265	41870	FALSE	Leptotene	2	1	21	188.536	45.4397	116.988	simple
141002_003	83	605	605	8810	9415	40890	41495	FALSE	Leptotene	1	2	12	284.193	98.2009	191.197	complex
141002_003	84	605	605	3840	4445	32460	33065	FALSE	Leptotene	1	1	11	227.063	227.063	227.063	separate
141002_003	85	605	605	3825	4430	31770	32375	FALSE	Leptotene	3	2	32	443.104	117.828	291.354	simple
141002_003	86	605	605	1830	2435	30720	31325	FALSE	Leptotene	2	1	21	212.241	179.91	196.075	D2R1 bridge
141002_003	87	605	605	1470	2075	30465	31070	FALSE	Leptotene	1	3	13	242.747	60.6092	142.183	none
141002_003	88	605	605	1995	2600	27045	27650	FALSE	Leptotene	1	1	11	95.0922	95.0922	95.0922	complex
141002_003	89	605	605	330	935	26055	26660	FALSE	Leptotene	1	1	11	152.104	152.104	152.104	simple
141002_003	90	605	605	4905	5510	24885	25490	FALSE	Leptotene	2	1	21	345.467	105.91	225.688	complex
141002_003	91	605	605	6915	7520	30015	30620	FALSE	Leptotene	2	1	21	357.55	66.8908	212.22	simple
141002_003	92	605	605	6330	6935	29070	29675	FALSE	Leptotene	1	2	12	303.711	81.2202	192.466	complex
141002_003	93	605	605	7155	7760	25515	26120	FALSE	Leptotene	3	2	32	473.886	40.9471	297.495	simple
141002_003	94	605	605	7560	8165	24240	24845	FALSE	Leptotene	1	0	10	NA	NA	NA	none
141002_003	95	605	605	8235	8840	26775	27380	FALSE	Leptotene	1	1	11	73.1703	73.1703	73.1703	simple
141002_003	96	605	605	11160	11765	31095	31700	FALSE	Leptotene	2	1	21	328.723	68.355	198.539	complex
141002_003	97	605	605	360	965	22515	23120	FALSE	Leptotene	1	1	11	96.9086	96.9086	96.9086	simple
141002_003	98	605	605	5835	6440	17790	18395	FALSE	Leptotene	2	1	21	220.642	90.3649	155.504	complex
141002_003	99	605	605	10605	11210	21015	21620	FALSE	Leptotene	1	2	12	156.35	109.734	133.042	D1R2 bridge
141002_003	100	605	605	11190	11795	19455	20060	FALSE	Leptotene	1	2	12	180.16	103.947	142.053	complex
141002_003	101	605	605	14220	14825	29400	30005	FALSE	Leptotene	1	1	11	56.8854	56.8854	56.8854	simple
141002_003	102	605	605	15435	16040	28005	28610	FALSE	Leptotene	1	1	11	42.4483	42.4483	42.4483	simple
141002_003	103	605	605	13470	14075	25620	26225	FALSE	Leptotene	1	1	11	23.0224	23.0224	23.0224	complex
141002_003	105	605	605	12960	13565	25230	25835	FALSE	Leptotene	0	1	1	136.03	136.03	136.03	none
141002_003	106	605	605	13860	14465	22920	23525	FALSE	Leptotene	2	1	21	169.955	66.4505	118.203	simple
141002_003	107	605	605	16560	17165	22440	23045	FALSE	Leptotene	1	1	11	15.1914	15.1914	15.1914	complex
141002_003	108	605	605	18930	19535	22545	23150	FALSE	Leptotene	1	2	12	246.496	45.1756	145.836	complex
141002_003	109	605	605	14460	15065	19545	20150	FALSE	Leptotene	2	1	21	341.368	45.3017	193.335	complex
141002_003	110	605	605	13665	14270	20190	20795	FALSE	Leptotene	1	2	12	363.5	234.264	298.882	separate
141002_003	111	605	605	20610	21215	18420	19025	FALSE	Leptotene	1	1	11	87.4344	87.4344	87.4344	simple
141002_003	112	605	605	21750	22355	26220	26825	FALSE	Leptotene	1	1	11	60.9202	60.9202	60.9202	complex
141002_003	113	605	605	25050	25655	22320	22925	FALSE	Leptotene	0	1	1	362.332	362.332	362.332	none
141002_003	114	605	605	23715	24320	27705	28310	FALSE	Leptotene	1	1	11	65.7042	65.7042	65.7042	simple
141002_003	115	605	605	15945	16550	17085	17690	FALSE	Leptotene	1	2	12	199.285	133.426	166.356	simple
141002_003	116	605	605	13200	13805	14730	15335	FALSE	Leptotene	1	1	11	110.83	110.83	110.83	simple
141002_004	1	605	605	27055	27660	5070	5675	FALSE	Pachytene	1	1	11	47.8915	47.8915	47.8915	complex
141002_004	2	605	605	26365	26970	4275	4880	FALSE	Pachytene	1	2	12	273.054	73.9725	173.513	D1R2 bridge
141002_004	3	605	605	25840	26445	4365	4970	FALSE	Pachytene	1	2	12	152.366	135.325	143.845	D1R2 bridge
141002_004	4	605	605	25165	25770	4200	4805	FALSE	Pachytene	2	1	21	321.749	133.159	227.454	complex
141002_004	5	605	605	21730	22335	5220	5825	FALSE	Pachytene	1	1	11	97.5872	97.5872	97.5872	complex
141002_004	6	605	605	21250	21855	4980	5585	FALSE	Pachytene	2	1	21	155.984	130.813	143.398	complex
141002_004	7	605	605	21460	22065	6555	7160	FALSE	Pachytene	1	1	11	94.9347	94.9347	94.9347	complex
141002_004	8	605	605	33715	34320	4560	5165	FALSE	Pachytene	1	1	11	41.4814	41.4814	41.4814	simple
141002_004	10	605	605	33790	34395	5355	5960	FALSE	Pachytene	1	1	11	123.552	123.552	123.552	separate
141002_004	11	605	605	33040	33645	5790	6395	FALSE	Pachytene	2	1	21	398.427	157.432	277.929	complex
141002_004	12	605	605	32530	33135	5790	6395	FALSE	Pachytene	1	1	11	420.463	420.463	420.463	separate
141002_004	14	605	605	31915	32520	5310	5915	FALSE	Pachytene	2	1	21	323.401	151.471	237.436	simple
141002_004	15	605	605	31870	32475	4770	5375	FALSE	Pachytene	1	1	11	130.342	130.342	130.342	simple
141002_004	16	605	605	33040	33645	10935	11540	FALSE	Pachytene	1	1	11	93.9542	93.9542	93.9542	complex
141002_004	17	605	605	34330	34935	10575	11180	FALSE	Pachytene	2	2	22	486.697	31.1346	253.399	none
141002_004	18	605	605	34750	35355	10620	11225	FALSE	Pachytene	1	1	11	50.8174	50.8174	50.8174	complex
141002_004	19	605	605	35170	35775	10695	11300	FALSE	Pachytene	1	2	12	241.011	121.238	181.125	D1R2 bridge
141002_004	20	605	605	35710	36315	11010	11615	FALSE	Pachytene	1	2	12	276.684	80.0012	178.343	D1R2 bridge
141002_004	21	605	605	40465	41070	14130	14735	FALSE	Pachytene	2	1	21	469.109	152.707	310.908	complex
141002_004	22	605	605	40495	41100	14715	15320	FALSE	Pachytene	1	1	11	5.54909	5.54909	5.54909	complex
141002_004	23	605	605	39145	39750	15375	15980	FALSE	Pachytene	1	1	11	71.2293	71.2293	71.2293	simple
141002_004	24	605	605	35890	36495	15165	15770	FALSE	Pachytene	2	0	20	NA	NA	NA	none
141002_004	25	605	605	35680	36285	15600	16205	FALSE	Pachytene	2	1	21	362.456	30.2604	196.358	complex
141002_004	27	605	605	35665	36270	16215	16820	FALSE	Pachytene	1	2	12	305.142	100.384	202.763	D1R2 bridge
141002_004	29	605	605	35725	36330	17010	17615	FALSE	Pachytene	1	0	10	94.945	94.945	94.945	none
141002_004	30	605	605	35065	35670	16380	16985	FALSE	Pachytene	1	1	11	70.1616	70.1616	70.1616	simple
141002_004	31	605	605	33580	34185	15780	16385	FALSE	Pachytene	2	1	21	250.17	40.6174	145.394	complex
141002_004	32	605	605	33190	33795	15525	16130	FALSE	Pachytene	4	1	41	427.157	137.913	296.397	complex
141002_004	33	605	605	39835	40440	15675	16280	FALSE	Pachytene	1	1	11	40.418	40.418	40.418	complex
141002_004	34	605	605	39340	39945	16380	16985	FALSE	Pachytene	1	1	11	85.3779	85.3779	85.3779	complex
141002_004	36	605	605	39370	39975	17415	18020	FALSE	Pachytene	1	1	11	46.547	46.547	46.547	complex
141002_004	37	605	605	38380	38985	17100	17705	FALSE	Pachytene	1	1	11	95.6256	95.6256	95.6256	complex
141002_004	38	605	605	39025	39630	17805	18410	FALSE	Pachytene	1	1	11	79.1563	79.1563	79.1563	simple
141002_004	40	605	605	37540	38145	18075	18680	FALSE	Pachytene	2	2	22	312.944	43.7672	226.97	none
141002_004	41	605	605	45040	45645	23370	23975	FALSE	Pachytene	1	1	11	230.118	230.118	230.118	complex
141002_004	42	605	605	44845	45450	23745	24350	FALSE	Pachytene	1	1	11	57.1709	57.1709	57.1709	complex
141002_004	44	605	605	44140	44745	24045	24650	FALSE	Pachytene	1	1	11	27.4678	27.4678	27.4678	complex
141002_004	45	605	605	42355	42960	24825	25430	FALSE	Pachytene	1	1	11	20.3858	20.3858	20.3858	simple
141002_004	46	605	605	41620	42225	24360	24965	FALSE	Pachytene	1	1	11	161.435	161.435	161.435	complex
141002_004	47	605	605	41140	41745	24300	24905	FALSE	Pachytene	1	1	11	96.8702	96.8702	96.8702	complex
141002_004	48	605	605	40615	41220	24330	24935	FALSE	Pachytene	1	1	11	37.4586	37.4586	37.4586	simple
141002_004	49	605	605	40195	40800	24030	24635	FALSE	Pachytene	1	1	11	240.652	240.652	240.652	separate
141002_004	50	605	605	39775	40380	24255	24860	FALSE	Pachytene	1	1	11	63.4148	63.4148	63.4148	complex
141002_004	51	605	605	30865	31470	25215	25820	FALSE	Pachytene	2	0	20	NA	NA	NA	none
141002_004	52	605	605	28855	29460	24660	25265	FALSE	Pachytene	1	1	11	66.535	66.535	66.535	complex
141002_004	53	605	605	27955	28560	22965	23570	FALSE	Pachytene	2	2	22	262.529	107.152	196.921	simple
141002_004	54	605	605	31645	32250	27630	28235	FALSE	Pachytene	2	1	21	227.144	25.8482	126.496	complex
141002_004	55	605	605	30775	31380	26880	27485	FALSE	Pachytene	2	1	21	252.209	143.738	197.973	complex
141002_004	56	605	605	29425	30030	28890	29495	FALSE	Pachytene	1	1	11	39.0217	39.0217	39.0217	simple
141002_004	57	605	605	29125	29730	29235	29840	FALSE	Pachytene	2	1	21	264.784	44.9937	154.889	simple
141002_004	58	605	605	29350	29955	29595	30200	FALSE	Pachytene	2	1	21	225.144	57.3459	141.245	simple
141002_004	59	605	605	30565	31170	29430	30035	FALSE	Pachytene	2	1	21	229.592	48.6067	139.1	complex
141002_004	60	605	605	29050	29655	32040	32645	FALSE	Pachytene	1	2	12	161.512	53.1373	107.325	complex
141002_004	61	605	605	29485	30090	34050	34655	FALSE	Pachytene	1	1	11	98.4222	98.4222	98.4222	complex
141002_004	62	605	605	35170	35775	38295	38900	FALSE	Pachytene	2	1	21	381.552	82.8889	232.22	simple
141002_004	63	605	605	35425	36030	37605	38210	FALSE	Pachytene	1	1	11	14.8897	14.8897	14.8897	complex
141002_004	64	605	605	36130	36735	38010	38615	FALSE	Pachytene	1	1	11	88.585	88.585	88.585	complex
141002_004	65	605	605	36805	37410	38040	38645	FALSE	Pachytene	1	1	11	63.1689	63.1689	63.1689	complex
141002_004	66	605	605	37285	37890	37815	38420	FALSE	Pachytene	1	2	12	196.451	126.51	161.48	separate
141002_004	67	605	605	37720	38325	37515	38120	FALSE	Pachytene	1	1	11	53.6382	53.6382	53.6382	complex
141002_004	68	605	605	38305	38910	37275	37880	FALSE	Pachytene	1	1	11	39.9076	39.9076	39.9076	complex
141002_004	69	605	605	36670	37275	35805	36410	FALSE	Pachytene	2	2	22	395.553	61.6021	207.748	paired
141002_004	70	605	605	37135	37740	36075	36680	FALSE	Pachytene	1	1	11	42.3477	42.3477	42.3477	simple
141002_004	71	605	605	37645	38250	36195	36800	FALSE	Pachytene	1	1	11	113.603	113.603	113.603	complex
141002_004	72	605	605	38410	39015	36600	37205	FALSE	Pachytene	1	1	11	112.32	112.32	112.32	complex
141002_004	74	605	605	27700	28305	43455	44060	FALSE	Pachytene	1	1	11	86.0376	86.0376	86.0376	complex
141002_004	75	605	605	27235	27840	43740	44345	FALSE	Pachytene	1	1	11	56.1324	56.1324	56.1324	simple
141002_004	76	605	605	26605	27210	44130	44735	FALSE	Pachytene	2	1	21	435.928	163.113	299.52	complex
141002_004	77	605	605	26020	26625	44700	45305	FALSE	Pachytene	2	1	21	401.805	139.686	270.746	complex
141002_004	79	605	605	25960	26565	43875	44480	FALSE	Pachytene	2	3	23	298.503	94.149	173.999	simple
141002_004	80	605	605	24640	25245	44385	44990	FALSE	Pachytene	2	1	21	192.703	45.7104	119.206	complex
141002_004	81	605	605	24835	25440	45015	45620	FALSE	Pachytene	1	1	11	92.1979	92.1979	92.1979	simple
141002_004	82	605	605	24145	24750	44685	45290	FALSE	Pachytene	1	2	12	267.258	109.049	188.154	complex
141002_004	83	605	605	22690	23295	45810	46415	FALSE	Pachytene	1	3	13	321.696	134.279	255.565	none
141002_004	84	605	605	22300	22905	46035	46640	FALSE	Pachytene	1	1	11	117.562	117.562	117.562	complex
141002_004	85	605	605	21865	22470	46080	46685	FALSE	Pachytene	1	1	11	138.926	138.926	138.926	simple
141002_004	86	605	605	23440	24045	45150	45755	FALSE	Pachytene	1	2	12	318.422	120.232	219.327	D1R2 bridge
141002_004	87	605	605	22960	23565	45240	45845	FALSE	Pachytene	1	2	12	153.439	57.5724	105.506	D1R2 bridge
141002_004	88	605	605	15580	16185	38990	39595	FALSE	Pachytene	2	0	20	234.129	82.9037	158.516	none
141002_004	89	605	605	14590	15195	39095	39700	FALSE	Pachytene	1	1	11	58.946	58.946	58.946	simple
141002_004	91	605	605	15535	16140	40175	40780	FALSE	Pachytene	1	2	12	259.737	79.9227	169.83	D1R2 bridge
141002_004	92	605	605	15505	16110	40700	41305	FALSE	Pachytene	1	1	11	59.8977	59.8977	59.8977	complex
141002_004	93	605	605	15220	15825	41405	42010	FALSE	Pachytene	1	1	11	144.141	144.141	144.141	complex
141002_004	95	605	605	15745	16350	42065	42670	FALSE	Pachytene	1	1	11	64.9643	64.9643	64.9643	simple
141002_004	96	605	605	15985	16590	42545	43150	FALSE	Pachytene	1	1	11	233.69	233.69	233.69	complex
141002_004	98	605	605	15775	16380	43235	43840	FALSE	Pachytene	1	1	11	15.1984	15.1984	15.1984	simple
141002_004	99	605	605	15040	15645	42560	43165	FALSE	Pachytene	2	1	21	306.95	60.7731	183.861	simple
141002_004	100	605	605	14305	14910	44735	45340	FALSE	Pachytene	1	2	12	247.55	31.3601	139.455	D1R2 bridge
141002_004	101	605	605	5655	6260	46505	47110	FALSE	Pachytene	1	1	11	146.214	146.214	146.214	complex
141002_004	102	605	605	9915	10520	36275	36880	FALSE	Pachytene	1	1	11	74.7794	74.7794	74.7794	complex
141002_004	104	605	605	10440	11045	35240	35845	FALSE	Pachytene	1	3	13	273.558	73.8701	161.842	none
141002_004	105	605	605	10860	11465	34910	35515	FALSE	Pachytene	2	1	21	337.036	59.5128	198.274	complex
141002_004	106	605	605	10875	11480	34430	35035	FALSE	Pachytene	1	2	12	118.066	108.759	113.413	D1R2 bridge
141002_004	107	605	605	11505	12110	34325	34930	FALSE	Pachytene	2	1	21	334.373	21.1151	177.744	complex
141002_004	108	605	605	11670	12275	31955	32560	FALSE	Pachytene	1	2	12	172.796	55.8612	114.328	D1R2 bridge
141002_004	109	605	605	19515	20120	32570	33175	FALSE	Pachytene	1	1	11	75.5315	75.5315	75.5315	complex
141002_004	110	605	605	20010	20615	32900	33505	FALSE	Pachytene	1	1	11	98.9311	98.9311	98.9311	complex
141002_004	111	605	605	20640	21245	33125	33730	FALSE	Pachytene	1	2	12	284.941	18.9066	151.924	simple
141002_004	112	605	605	21375	21980	33695	34300	FALSE	Pachytene	1	1	11	90.4319	90.4319	90.4319	simple
141002_004	113	605	605	22920	23525	34265	34870	FALSE	Pachytene	1	1	11	68.063	68.063	68.063	complex
141002_004	114	605	605	23385	23990	34205	34810	FALSE	Pachytene	2	2	22	397.473	97.3185	240.628	complex
141002_004	115	605	605	19710	20315	35795	36400	FALSE	Pachytene	1	1	11	92.8764	92.8764	92.8764	complex
141002_004	116	605	605	20115	20720	35405	36010	FALSE	Pachytene	1	2	12	286.827	112.293	199.56	complex
141002_004	117	605	605	21345	21950	34970	35575	FALSE	Pachytene	2	1	21	383.568	157.956	270.762	complex
141002_004	118	605	605	22515	23120	34970	35575	FALSE	Pachytene	1	1	11	49.5107	49.5107	49.5107	simple
141002_004	119	605	605	23580	24185	35555	36160	FALSE	Pachytene	1	1	11	74.5977	74.5977	74.5977	complex
141002_004	120	605	605	24525	25130	35975	36580	FALSE	Pachytene	1	2	12	241.164	59.7134	150.439	D1R2 bridge
141002_004	121	605	605	24855	25460	36245	36850	FALSE	Pachytene	2	1	21	425.678	111.826	268.752	complex
141002_004	122	605	605	25650	26255	36575	37180	FALSE	Pachytene	1	1	11	70.617	70.617	70.617	complex
141002_004	123	605	605	27525	28130	35840	36445	FALSE	Pachytene	1	2	12	263.682	78.8849	171.283	complex
141002_004	124	605	605	24000	24605	36455	37060	FALSE	Pachytene	2	1	21	141.228	98.5812	119.904	complex
141002_004	125	605	605	24945	25550	36755	37360	FALSE	Pachytene	1	1	11	87.975	87.975	87.975	complex
141002_004	126	605	605	26625	27230	38750	39355	FALSE	Pachytene	1	1	11	39.9136	39.9136	39.9136	complex
141002_004	127	605	605	22155	22760	25880	26485	FALSE	Pachytene	1	2	12	216.286	94.4073	155.347	D1R2 bridge
141002_004	128	605	605	21105	21710	26360	26965	FALSE	Pachytene	2	1	21	282.726	74.4135	178.57	complex
141002_004	129	605	605	20280	20885	25985	26590	FALSE	Pachytene	1	1	11	50.8604	50.8604	50.8604	complex
141002_004	130	605	605	19155	19760	26045	26650	FALSE	Pachytene	1	1	11	30.3287	30.3287	30.3287	complex
141002_004	131	605	605	18750	19355	26075	26680	FALSE	Pachytene	1	2	12	310.221	78.9304	194.576	D1R2 bridge
141002_004	133	605	605	10515	11120	29240	29845	FALSE	Pachytene	1	2	12	228.008	83.3701	155.689	D1R2 bridge
141002_004	134	605	605	11010	11615	28475	29080	FALSE	Pachytene	1	1	11	65.8753	65.8753	65.8753	complex
141002_004	135	605	605	10200	10805	28280	28885	FALSE	Pachytene	1	1	11	38.3292	38.3292	38.3292	simple
141002_004	136	605	605	9630	10235	28145	28750	FALSE	Pachytene	3	1	31	349.715	60.1124	250.072	complex
141002_004	138	605	605	8820	9425	27905	28510	FALSE	Pachytene	1	1	11	36.468	36.468	36.468	simple
141002_004	139	605	605	7980	8585	28295	28900	FALSE	Pachytene	1	1	11	63.7284	63.7284	63.7284	complex
141002_004	140	605	605	7395	8000	28115	28720	FALSE	Pachytene	1	1	11	10.0584	10.0584	10.0584	simple
141002_004	141	605	605	6495	7100	27725	28330	FALSE	Pachytene	1	1	11	41.2755	41.2755	41.2755	simple
141002_004	142	605	605	6195	6800	28220	28825	FALSE	Pachytene	1	2	12	120.964	67.6361	94.2999	D1R2 bridge
141002_004	143	605	605	5325	5930	28220	28825	FALSE	Pachytene	2	1	21	283.484	63.5792	173.532	complex
141002_004	144	605	605	10350	10955	24680	25285	FALSE	Pachytene	1	1	11	86.6117	86.6117	86.6117	complex
141002_004	145	605	605	9075	9680	22820	23425	FALSE	Pachytene	1	1	11	69.7992	69.7992	69.7992	complex
141002_004	146	605	605	8235	8840	21665	22270	FALSE	Pachytene	3	1	31	265.435	51.3982	192.384	simple
141002_004	147	605	605	7395	8000	20885	21490	FALSE	Pachytene	1	0	10	NA	NA	NA	none
141002_004	148	605	605	6750	7355	20090	20695	FALSE	Pachytene	1	2	12	161.022	137.521	149.272	D1R2 bridge
141002_004	149	605	605	6150	6755	20060	20665	FALSE	Pachytene	3	2	32	255.489	9.90533	161.837	paired
141002_004	150	605	605	5490	6095	20180	20785	FALSE	Pachytene	1	1	11	56.7573	56.7573	56.7573	complex
141002_004	151	605	605	7455	8060	20240	20845	FALSE	Pachytene	3	2	32	466.177	37.8139	227.575	paired
141002_004	152	605	605	7605	8210	19700	20305	FALSE	Pachytene	2	2	22	414.244	62.758	261.178	none
141002_004	153	605	605	7470	8075	19310	19915	FALSE	Pachytene	2	2	22	315.309	82.7269	219.827	complex
141002_004	154	605	605	13080	13685	13725	14330	FALSE	Pachytene	2	2	22	350.594	92.2237	205.94	D1R2 bridge
141002_004	155	605	605	13290	13895	14520	15125	FALSE	Pachytene	2	1	21	248.894	73.5186	161.206	complex
141002_004	156	605	605	14040	14645	14940	15545	FALSE	Pachytene	1	1	11	52.1707	52.1707	52.1707	complex
141002_004	157	605	605	14460	15065	16260	16865	FALSE	Pachytene	1	2	12	119.697	79.333	99.5148	D1R2 bridge
141002_004	158	605	605	14790	15395	15810	16415	FALSE	Pachytene	1	1	11	38.0106	38.0106	38.0106	complex
141002_004	159	605	605	15210	15815	16890	17495	FALSE	Pachytene	2	1	21	246.537	64.717	155.627	complex
141002_004	160	605	605	16410	17015	17085	17690	FALSE	Pachytene	2	1	21	220.798	116.403	168.601	complex
141002_004	161	605	605	17085	17690	17175	17780	FALSE	Pachytene	1	1	11	88.7604	88.7604	88.7604	complex
141002_004	162	605	605	17505	18110	17355	17960	FALSE	Pachytene	2	0	20	196.916	80.2212	138.569	none
141002_004	163	605	605	17970	18575	17205	17810	FALSE	Pachytene	2	1	21	286.482	81.8632	184.173	simple
141002_004	164	605	605	17175	17780	17790	18395	FALSE	Pachytene	1	1	11	27.5352	27.5352	27.5352	complex
141002_004	165	605	605	18015	18620	17655	18260	FALSE	Pachytene	2	1	21	199.112	87.3561	143.234	complex
141002_004	166	605	605	18450	19055	17385	17990	FALSE	Pachytene	1	1	11	119.795	119.795	119.795	complex
141002_004	167	605	605	19890	20495	16470	17075	FALSE	Pachytene	1	1	11	18.9349	18.9349	18.9349	complex
141002_004	168	605	605	19710	20315	16035	16640	FALSE	Pachytene	3	2	32	432.906	43.8371	287.992	paired
141002_004	169	605	605	19965	20570	15735	16340	FALSE	Pachytene	2	1	21	301.192	65.0973	183.145	simple
141002_004	170	605	605	20025	20630	14625	15230	FALSE	Pachytene	1	2	12	163.667	95.1866	129.427	D1R2 bridge
141002_004	171	605	605	20490	21095	13920	14525	FALSE	Pachytene	1	2	12	181.379	75.1381	128.258	D1R2 bridge
141002_004	173	605	605	21120	21725	12525	13130	FALSE	Pachytene	2	1	21	334.992	30.0344	182.513	complex
141002_004	174	605	605	22935	23540	12660	13265	FALSE	Pachytene	1	1	11	60.9461	60.9461	60.9461	complex
141002_004	175	605	605	23655	24260	12480	13085	FALSE	Pachytene	1	1	11	15.5313	15.5313	15.5313	complex
141002_004	176	605	605	22215	22820	13815	14420	FALSE	Pachytene	1	1	11	66.4992	66.4992	66.4992	complex
141002_004	177	605	605	22425	23030	15570	16175	FALSE	Pachytene	2	1	21	231.873	45.1868	138.53	complex
141002_004	178	605	605	21960	22565	16140	16745	FALSE	Pachytene	2	2	22	408.645	81.2882	245.494	D1R2 bridge
141002_004	179	605	605	21465	22070	16110	16715	FALSE	Pachytene	1	3	13	315.654	40.5682	183.806	none
141002_004	180	605	605	20940	21545	16575	17180	FALSE	Pachytene	1	1	11	44.8299	44.8299	44.8299	complex
141002_004	181	605	605	28635	29240	16650	17255	FALSE	Pachytene	1	1	11	76.4996	76.4996	76.4996	simple
141002_004	182	605	605	28470	29075	17265	17870	FALSE	Pachytene	1	1	11	37.864	37.864	37.864	complex
141002_004	183	605	605	29295	29900	17985	18590	FALSE	Pachytene	1	1	11	51.892	51.892	51.892	simple
141002_004	184	605	605	29865	30470	18600	19205	FALSE	Pachytene	1	2	12	153.93	50.1597	102.045	D1R2 bridge
141002_004	185	605	605	30660	31265	18915	19520	FALSE	Pachytene	1	1	11	24.2861	24.2861	24.2861	complex
141002_004	186	605	605	27750	28355	19020	19625	FALSE	Pachytene	1	1	11	84.4518	84.4518	84.4518	complex
141002_004	187	605	605	27330	27935	18645	19250	FALSE	Pachytene	1	1	11	80.3372	80.3372	80.3372	simple
141002_005	1	605	605	11885	12490	8450	9055	FALSE	Pachytene	2	1	21	338.467	80.8594	209.663	complex
141002_005	2	605	605	12380	12985	8660	9265	FALSE	Pachytene	2	1	21	292.229	4.00799	148.118	complex
141002_005	3	605	605	12725	13330	8375	8980	FALSE	Pachytene	1	1	11	72.3758	72.3758	72.3758	complex
141002_005	5	605	605	13580	14185	8900	9505	FALSE	Pachytene	1	1	11	90.7092	90.7092	90.7092	complex
141002_005	6	605	605	13985	14590	9275	9880	FALSE	Pachytene	3	2	32	278.679	23.88	163.125	paired
141002_005	7	605	605	14555	15160	9350	9955	FALSE	Pachytene	2	1	21	335.974	88.7259	212.35	complex
141002_005	8	605	605	15455	16060	9665	10270	FALSE	Pachytene	2	1	21	262.964	56.4911	159.727	complex
141002_005	9	605	605	16175	16780	9770	10375	FALSE	Pachytene	1	1	11	75.2017	75.2017	75.2017	complex
141002_005	10	605	605	16580	17185	10220	10825	FALSE	Pachytene	1	1	11	80.0226	80.0226	80.0226	simple
141002_005	13	605	605	17195	17800	10775	11380	FALSE	Pachytene	1	1	11	38.7148	38.7148	38.7148	complex
141002_005	14	605	605	17405	18010	11255	11860	FALSE	Pachytene	1	1	11	80.515	80.515	80.515	complex
141002_005	15	605	605	17795	18400	10775	11380	FALSE	Pachytene	1	1	11	22.4801	22.4801	22.4801	simple
141002_005	16	605	605	18305	18910	10925	11530	FALSE	Pachytene	1	3	13	323.522	101.628	186.964	none
141002_005	18	605	605	18965	19570	10760	11365	FALSE	Pachytene	1	1	11	26.3238	26.3238	26.3238	complex
141002_005	19	605	605	19610	20215	10640	11245	FALSE	Pachytene	1	1	11	66.0119	66.0119	66.0119	complex
141002_005	20	605	605	19505	20110	9890	10495	FALSE	Pachytene	2	1	21	309.728	111.909	210.819	simple
141002_005	21	605	605	20030	20635	9725	10330	FALSE	Pachytene	2	1	21	348.067	43.7644	195.916	complex
141002_005	22	605	605	23120	23725	13775	14380	FALSE	Pachytene	1	1	11	4.22874	4.22874	4.22874	complex
141002_005	23	605	605	23570	24175	13415	14020	FALSE	Pachytene	1	3	13	191.642	120.374	167.004	none
141002_005	24	605	605	24680	25285	13250	13855	FALSE	Pachytene	1	1	11	33.4391	33.4391	33.4391	simple
141002_005	25	605	605	25445	26050	13010	13615	FALSE	Pachytene	2	1	21	298.299	93.5916	195.945	complex
141002_005	26	605	605	26315	26920	12260	12865	FALSE	Pachytene	2	1	21	179.551	71.4695	125.51	simple
141002_005	28	605	605	26540	27145	12860	13465	FALSE	Pachytene	1	1	11	6.09226	6.09226	6.09226	simple
141002_005	29	605	605	26825	27430	12320	12925	FALSE	Pachytene	1	1	11	11.5757	11.5757	11.5757	simple
141002_005	30	605	605	27110	27715	11750	12355	FALSE	Pachytene	1	1	11	102.39	102.39	102.39	simple
141002_005	32	605	605	27650	28255	11900	12505	FALSE	Pachytene	1	2	12	159.637	105.176	132.406	D1R2 bridge
141002_005	34	605	605	28295	28900	11690	12295	FALSE	Pachytene	3	1	31	290.009	112.038	193.518	complex
141002_005	35	605	605	29780	30385	11975	12580	FALSE	Pachytene	2	1	21	256.293	47.2962	151.794	simple
141002_005	36	605	605	30500	31105	11945	12550	FALSE	Pachytene	1	1	11	128.991	128.991	128.991	complex
141002_005	38	605	605	30395	31000	12530	13135	FALSE	Pachytene	3	1	31	200.495	94.996	142.414	D2R1 bridge
141002_005	39	605	605	30770	31375	12830	13435	FALSE	Pachytene	2	2	22	272.25	94.3098	159.647	D1R2 bridge
141002_005	40	605	605	31265	31870	13130	13735	FALSE	Pachytene	1	2	12	151.331	135.792	143.562	D1R2 bridge
141002_005	41	605	605	31910	32515	13175	13780	FALSE	Pachytene	1	1	11	89.6834	89.6834	89.6834	complex
141002_005	42	605	605	31550	32155	13610	14215	FALSE	Pachytene	1	1	11	43.8232	43.8232	43.8232	complex
141002_005	44	605	605	32405	33010	13880	14485	FALSE	Pachytene	1	2	12	216.928	34.1569	125.542	D1R2 bridge
141002_005	45	605	605	32810	33415	14375	14980	FALSE	Pachytene	1	1	11	41.3597	41.3597	41.3597	complex
141002_005	46	605	605	33250	33855	14980	15585	FALSE	Pachytene	1	1	11	104.426	104.426	104.426	complex
141002_005	47	605	605	33620	34225	15245	15850	FALSE	Pachytene	2	0	20	393.362	64.1631	228.763	none
141002_005	48	605	605	34130	34735	15245	15850	FALSE	Pachytene	1	1	11	45.0439	45.0439	45.0439	simple
141002_005	50	605	605	34535	35140	17075	17680	FALSE	Pachytene	1	1	11	46.8275	46.8275	46.8275	simple
141002_005	51	605	605	33455	34060	16655	17260	FALSE	Pachytene	1	1	11	26.4852	26.4852	26.4852	complex
141002_005	52	605	605	34070	34675	9590	10195	FALSE	Pachytene	1	1	11	26.4817	26.4817	26.4817	simple
141002_005	54	605	605	35090	35695	10250	10855	FALSE	Pachytene	1	1	11	16.9256	16.9256	16.9256	complex
141002_005	55	605	605	35705	36310	10715	11320	FALSE	Pachytene	2	1	21	201.881	77.0775	139.479	complex
141002_005	56	605	605	36215	36820	10805	11410	FALSE	Pachytene	1	2	12	317.094	106.453	211.774	complex
141002_005	57	605	605	36455	37060	11180	11785	FALSE	Pachytene	1	1	11	75.9111	75.9111	75.9111	complex
141002_005	58	605	605	36875	37480	11045	11650	FALSE	Pachytene	1	1	11	81.1264	81.1264	81.1264	complex
141002_005	59	605	605	37100	37705	11885	12490	FALSE	Pachytene	1	1	11	11.9325	11.9325	11.9325	complex
141002_005	60	605	605	37505	38110	12560	13165	FALSE	Pachytene	1	1	11	39.7677	39.7677	39.7677	complex
141002_005	61	605	605	37265	37870	13205	13810	FALSE	Pachytene	1	1	11	5.61085	5.61085	5.61085	simple
141002_005	62	605	605	36800	37405	13550	14155	FALSE	Pachytene	1	1	11	81.5985	81.5985	81.5985	simple
141002_005	63	605	605	36710	37315	14285	14890	FALSE	Pachytene	1	2	12	211.581	39.8141	125.698	D1R2 bridge
141002_005	64	605	605	29630	30235	19625	20230	FALSE	Pachytene	1	1	11	10.8235	10.8235	10.8235	complex
141002_005	65	605	605	30185	30790	19985	20590	FALSE	Pachytene	1	1	11	15.3557	15.3557	15.3557	complex
141002_005	66	605	605	31055	31660	20795	21400	FALSE	Pachytene	1	1	11	16.3848	16.3848	16.3848	simple
141002_005	68	605	605	31175	31780	22010	22615	FALSE	Pachytene	3	1	31	292.643	22.6863	176.822	simple
141002_005	69	605	605	30965	31570	22385	22990	FALSE	Pachytene	3	1	31	338.011	31.8283	219.445	simple
141002_005	70	605	605	30995	31600	23075	23680	FALSE	Pachytene	1	2	12	144.607	57.0266	100.817	D1R2 bridge
141002_005	71	605	605	26600	27205	22910	23515	FALSE	Pachytene	3	2	32	289.579	8.56472	180.734	simple
141002_005	72	605	605	27140	27745	23540	24145	FALSE	Pachytene	1	1	11	31.3523	31.3523	31.3523	simple
141002_005	73	605	605	27770	28375	24380	24985	FALSE	Pachytene	2	1	21	313.526	20.3002	166.913	complex
141002_005	74	605	605	27695	28300	24890	25495	FALSE	Pachytene	2	1	21	403.538	33.3545	218.446	complex
141002_005	75	605	605	28190	28795	25010	25615	FALSE	Pachytene	2	1	21	305.079	73.4428	189.261	complex
141002_005	76	605	605	29225	29830	26090	26695	FALSE	Pachytene	1	1	11	55.9196	55.9196	55.9196	complex
141002_005	77	605	605	27980	28585	26240	26845	FALSE	Pachytene	1	1	11	14.5258	14.5258	14.5258	complex
141002_005	78	605	605	37865	38470	27845	28450	FALSE	Pachytene	1	2	12	275.295	35.8243	155.56	complex
141002_005	79	605	605	37400	38005	27620	28225	FALSE	Pachytene	1	1	11	0.754262	0.754262	0.754262	simple
141002_005	80	605	605	35825	36430	27710	28315	FALSE	Pachytene	1	1	11	74.0144	74.0144	74.0144	complex
[truncated: 176 more rows]
